# Supplementary material for: Metabolic Potential, Ecology and Presence of Associated Bacteria Is Reflected in Genomic Diversity of Mucoromycotina
Source: Front Microbiol. 2021 Feb 15;12:636986. doi: 10.3389/fmicb.2021.636986 (PMC7928374; doi:10.3389/fmicb.2021.636986)
Supplement: Supplementary Table 1 — Repetitive elements in analyzed genomes. [file Table_1.XLSX]

## Sheet: S1_TE
	Umbelopsis isabellina	Umbelopsis vinacea	Mucor circinatus	Mucor plumbeus	Mucor saturninus	Thamnidium elegans	sum			coordinates of transposons	contig ID	start	stop	type of element
DNA	15	19	38	34	32	30	168				CIRC_SIM_6424	1	210	LTR/Gypsy
DNA/CMC-EnSpm	0	0	107	11	68	6	192				CIRC_SIM_357	14644	16752	LTR/Gypsy
DNA/Crypton	0	0	0	1	0	0	1				CIRC_SIM_5638	20	295	LTR/Gypsy
DNA/Dada	0	0	101	0	59	0	160				CIRC_SIM_809	2803	5607	TE
DNA/Ginger	0	1	3	0	5	0	9				CIRC_SIM_419	9365	9859	TE
DNA/hAT-Ac	5	0	40	23	5	2	75				CIRC_SIM_603	1	3323	LTR/Gypsy
DNA/Maverick	0	0	1	0	0	3	4				CIRC_SIM_10358	1	205	DNA/CMC
DNA/Merlin	0	0	44	23	11	26	104				CIRC_SIM_111	76811	82093	LINE/CR1
DNA/MuLE-MuDR	0	0	102	1	76	16	195				CIRC_SIM_359	19151	20584	DNA/PIF
DNA/PIF-Harbinger	0	0	144	19	78	16	257				CIRC_SIM_500	14199	15537	LTR/Gypsy
DNA/PiggyBac	0	0	9	15	10	15	49				CIRC_SIM_426	6212	8199	LINE/L1
DNA/TcMar	3	0	216	479	273	246	1217				CIRC_SIM_1235	1	2354	DNA/MuLE
DNA/Zisupton	0	0	17	0	1	0	18				CIRC_SIM_44	8726	9217	DNA/Dada
LINE	2	4	17	23	43	3	92				CIRC_SIM_700	2773	5205	LTR/Gypsy
LINE/CR1	6	6	2	0	14	0	28				CIRC_SIM_655	3320	3420	DNA/Zisupton
LINE/I	0	0	0	1	0	3	4				CIRC_SIM_438	17212	17958	LINE/L2
LINE/L1	4	0	26	19	45	18	112				CIRC_SIM_622	5533	7321	DNA/MuLE
LINE/L2	0	0	17	10	0	0	27				CIRC_SIM_1575	698	1208	Retroelement
LINE/R2	1	0	0	0	0	0	1				CIRC_SIM_670	1735	2781	DNA/TcMar
LINE/RTE	0	0	34	17	5	2	58				CIRC_SIM_386	8190	10517	RC/Helitron
LTR	0	0	4	2	7	3	16				CIRC_SIM_3057	1	506	DNA/CMC
LTR/Caulimovirus	0	0	1	0	1	0	2				CIRC_SIM_783	334	5893	LTR/Gypsy
LTR/Copia	0	0	2	0	0	0	2				CIRC_SIM_11055	1	189	LTR/Gypsy
LTR/DIRS	5	1	42	2	32	18	100				CIRC_SIM_951	1748	3161	LTR/Gypsy
LTR/Gypsy	13	2	448	66	292	108	929				CIRC_SIM_1070	262	1706	DNA/CMC
RC/Helitron	1	0	195	74	98	5	373				CIRC_SIM_893	1	3001	LTR/Gypsy
Retroelement	0	0	38	28	4	12	82				CIRC_SIM_794	397	5833	LTR/Gypsy
TE	4	4	33	21	7	9	78				CIRC_SIM_1417	139	701	DNA/TcMar
	59	37	1681	869	1166	541					CIRC_SIM_827	2086	3778	DNA/CMC
											CIRC_SIM_877	4052	5618	DNA/MuLE
							0				CIRC_SIM_324	4462	6336	LINE/RTE
											CIRC_SIM_2303	278	595	DNA/CMC
											CIRC_SIM_1321	680	1978	LTR/Gypsy
											CIRC_SIM_1330	1	313	LTR/Gypsy
											CIRC_SIM_9682	1	225	DNA/MuLE
											CIRC_SIM_4467	24	353	DNA/CMC
											CIRC_SIM_2082	1	842	DNA/MuLE
											CIRC_SIM_7507	2	255	DNA/MuLE
											CIRC_SIM_65	160381	162557	DNA/CMC
											CIRC_SIM_537	11649	13380	DNA/CMC
											CIRC_SIM_247	868	1949	RC/Helitron
											CIRC_SIM_602	4564	6696	DNA/Zisupton
											CIRC_SIM_625	1081	2565	LTR/Gypsy
											CIRC_SIM_553	5439	7055	DNA/TcMar
											CIRC_SIM_90	1784	5318	DNA/PIF
											CIRC_SIM_589	9787	12140	LTR/Gypsy
											CIRC_SIM_18	161995	163854	LTR/Gypsy
											CIRC_SIM_519	13315	15332	DNA/CMC
											CIRC_SIM_480	14644	17064	DNA/hAT
											CIRC_SIM_315	32531	33964	DNA
											CIRC_SIM_172	61083	63785	RC/Helitron
											CIRC_SIM_15837	1	129	RC/Helitron
											CIRC_SIM_726	3316	5132	LTR/Gypsy
											CIRC_SIM_8444	1	127	Retroelement
											CIRC_SIM_188	61751	65389	DNA/CMC
											CIRC_SIM_774	2321	2757	LTR/Gypsy
											CIRC_SIM_13618	1	147	LTR/Gypsy
											CIRC_SIM_281	1321	2656	LTR/Gypsy
											CIRC_SIM_777	2232	4202	RC/Helitron
											CIRC_SIM_2612	6	577	RC/Helitron
											CIRC_SIM_846	2588	6013	DNA/MuLE
											CIRC_SIM_2783	1	543	DNA/hAT
											CIRC_SIM_1090	131	1453	LTR/Gypsy
											CIRC_SIM_70	76708	79294	RC/Helitron
											CIRC_SIM_128	29343	31967	DNA/PIF
											CIRC_SIM_17	59791	62803	LTR/Caulimovirus
											CIRC_SIM_228	486	2688	LINE/L1
											CIRC_SIM_803	5368	6187	DNA/TcMar
											CIRC_SIM_202	3370	4487	LINE/L2
											CIRC_SIM_1022	1065	3804	RC/Helitron
											CIRC_SIM_2	212725	214563	DNA/PIF
											CIRC_SIM_5011	1	327	DNA/PIF
											CIRC_SIM_47	8440	8800	RC/Helitron
											CIRC_SIM_789	869	2026	LTR/Gypsy
											CIRC_SIM_64	32048	39981	LINE/L1
											CIRC_SIM_117	60353	60648	DNA/TcMar
											CIRC_SIM_2866	1	532	LTR/Gypsy
											CIRC_SIM_118	26883	27844	DNA/Zisupton
											CIRC_SIM_7704	1	255	RC/Helitron
											CIRC_SIM_386	7818	8155	RC/Helitron
											CIRC_SIM_195	926	6424	LTR/Gypsy
											CIRC_SIM_5513	4	175	DNA/CMC
											CIRC_SIM_618	7333	7489	DNA/Dada
											CIRC_SIM_3957	1	393	DNA/PIF
											CIRC_SIM_5	82881	84124	DNA/Dada
											CIRC_SIM_44	21245	22679	DNA/Dada
											CIRC_SIM_12115	1	168	RC/Helitron
											CIRC_SIM_324	18590	18713	DNA
											CIRC_SIM_2714	1	558	DNA/PIF
											CIRC_SIM_9152	4	239	DNA/CMC
											CIRC_SIM_304	34736	37043	RC/Helitron
											CIRC_SIM_166	35024	35151	DNA/Dada
											CIRC_SIM_3483	1	441	LTR/Gypsy
											CIRC_SIM_10274	1	208	LTR/Gypsy
											CIRC_SIM_25	179544	183384	LINE/RTE
											CIRC_SIM_57	69424	70995	DNA/TcMar
											CIRC_SIM_2302	1	528	LTR/Gypsy
											CIRC_SIM_1028	570	3772	DNA/CMC
											CIRC_SIM_159	59308	59895	DNA/PIF
											CIRC_SIM_4769	3	338	Retroelement
											CIRC_SIM_542	11202	14218	LTR/Gypsy
											CIRC_SIM_525	2016	9852	LTR/Gypsy
											CIRC_SIM_470	529	2116	DNA/TcMar
											CIRC_SIM_646	1	2000	LTR/Gypsy
											CIRC_SIM_5088	1	323	LINE/L1
											CIRC_SIM_6483	1	264	LTR/Gypsy
											CIRC_SIM_161	6898	9597	DNA/TcMar
											CIRC_SIM_1103	1	1659	LINE/L2
											CIRC_SIM_178	70724	70844	DNA
											CIRC_SIM_378	5089	5159	LINE/L2
											CIRC_SIM_962	1	2279	LTR/Gypsy
											CIRC_SIM_366	21732	23103	RC/Helitron
											CIRC_SIM_11736	1	175	DNA/Dada
											CIRC_SIM_882	1	488	DNA/CMC
											CIRC_SIM_3071	1	379	DNA/hAT
											CIRC_SIM_901	1640	3656	DNA/TcMar
											CIRC_SIM_296	37528	39176	DNA/hAT
											CIRC_SIM_435	9410	10668	Retroelement
											CIRC_SIM_1197	1	2306	DNA/PIF
											CIRC_SIM_117	66528	67619	LINE/RTE
											CIRC_SIM_9969	1	216	LTR/Gypsy
											CIRC_SIM_796	3487	6551	LTR/DIRS
											CIRC_SIM_7234	1	255	RC/Helitron
											CIRC_SIM_3694	85	410	RC/Helitron
											CIRC_SIM_924	1	3885	RC/Helitron
											CIRC_SIM_543	10220	12058	DNA/PIF
											CIRC_SIM_696	6571	7994	LTR/Gypsy
											CIRC_SIM_433	10062	11541	LTR/Gypsy
											CIRC_SIM_490	3699	4811	LTR/Gypsy
											CIRC_SIM_296	13810	19427	DNA/TcMar
											CIRC_SIM_1439	1	1674	RC/Helitron
											CIRC_SIM_58	20991	23518	DNA/PiggyBac
											CIRC_SIM_8005	1	255	LTR/Gypsy
											CIRC_SIM_3298	127	442	LINE/RTE
											CIRC_SIM_837	1282	3960	LTR/DIRS
											CIRC_SIM_3954	56	391	DNA/Dada
											CIRC_SIM_561	1286	2458	RC/Helitron
											CIRC_SIM_4966	1	329	DNA/MuLE
											CIRC_SIM_160	44768	46704	DNA/PIF
											CIRC_SIM_486	3495	4662	LTR/Gypsy
											CIRC_SIM_4043	21	352	LTR/Gypsy
											CIRC_SIM_14663	1	137	LTR/Gypsy
											CIRC_SIM_855	2073	5906	LTR/DIRS
											CIRC_SIM_13817	1	143	Retroelement
											CIRC_SIM_995	1698	4114	LTR/Gypsy
											CIRC_SIM_686	1815	1995	DNA/CMC
											CIRC_SIM_0	270373	271181	DNA/Dada
											CIRC_SIM_52	194178	194362	DNA/Dada
											CIRC_SIM_5700	2	294	DNA/TcMar
											CIRC_SIM_1425	1	1697	LTR/Gypsy
											CIRC_SIM_620	2894	6810	DNA/PIF
											CIRC_SIM_629	8802	10169	LTR/Gypsy
											CIRC_SIM_453	5469	7178	DNA/PIF
											CIRC_SIM_1319	716	1809	LTR/Gypsy
											CIRC_SIM_2309	1	650	LINE
											CIRC_SIM_18	6674	6891	RC/Helitron
											CIRC_SIM_6	1884	2113	DNA/TcMar
											CIRC_SIM_212	46974	49781	DNA/TcMar
											CIRC_SIM_13990	1	143	LTR/Gypsy
											CIRC_SIM_3378	1	269	DNA/TcMar
											CIRC_SIM_788	600	1016	DNA/Merlin
											CIRC_SIM_686	4933	6170	DNA/Merlin
											CIRC_SIM_433	14571	15065	LTR/Gypsy
											CIRC_SIM_29	90941	92616	DNA/TcMar
											CIRC_SIM_1304	1	2100	LTR/Gypsy
											CIRC_SIM_4907	1	309	RC/Helitron
											CIRC_SIM_8400	126	252	DNA/Merlin
											CIRC_SIM_909	478	3039	DNA/PIF
											CIRC_SIM_259	17653	19376	LTR/Gypsy
											CIRC_SIM_8126	5	254	LTR/Gypsy
											CIRC_SIM_6983	1	255	DNA/PIF
											CIRC_SIM_8	27808	28020	DNA
											CIRC_SIM_6	112556	114188	DNA/TcMar
											CIRC_SIM_670	5305	8253	DNA/PIF
											CIRC_SIM_830	1155	3926	DNA/PIF
											CIRC_SIM_1195	1	1218	LTR/Gypsy
											CIRC_SIM_10212	1	209	DNA/TcMar
											CIRC_SIM_1027	317	2092	DNA/PIF
											CIRC_SIM_164	2172	2665	LTR/Gypsy
											CIRC_SIM_24	11554	12067	DNA/Dada
											CIRC_SIM_52	188698	190335	DNA/TcMar
											CIRC_SIM_2580	1	585	DNA/MuLE
											CIRC_SIM_1196	1457	2423	LTR/Gypsy
											CIRC_SIM_548	6486	8167	DNA/hAT
											CIRC_SIM_643	7651	9804	RC/Helitron
											CIRC_SIM_3864	1	400	RC/Helitron
											CIRC_SIM_1639	648	1346	LTR/Gypsy
											CIRC_SIM_62	123443	126682	TE
											CIRC_SIM_1321	569	679	TE
											CIRC_SIM_438	18539	19215	LINE/RTE
											CIRC_SIM_6530	53	237	DNA/Dada
											CIRC_SIM_113	4026	5545	DNA/TcMar
											CIRC_SIM_434	18796	19371	LTR/Gypsy
											CIRC_SIM_36	1	1899	DNA/PIF
											CIRC_SIM_712	2	6290	DNA/TcMar
											CIRC_SIM_315	37659	39555	Retroelement
											CIRC_SIM_7773	1	255	RC/Helitron
											CIRC_SIM_5940	2	284	LTR/Gypsy
											CIRC_SIM_871	184	2938	RC/Helitron
											CIRC_SIM_78	22884	23629	DNA/PIF
											CIRC_SIM_1265	36	550	LTR/Gypsy
											CIRC_SIM_274	11982	15228	DNA/PIF
											CIRC_SIM_10299	3	203	RC/Helitron
											CIRC_SIM_1010	12	556	LTR/Gypsy
											CIRC_SIM_15751	1	129	LTR/Gypsy
											CIRC_SIM_922	132	2027	LTR/Gypsy
											CIRC_SIM_1263	1	2278	LTR/Gypsy
											CIRC_SIM_239	7194	10004	LINE/RTE
											CIRC_SIM_7096	1	255	DNA/PIF
											CIRC_SIM_41	162584	162825	DNA/Dada
											CIRC_SIM_2119	125	662	DNA/hAT
											CIRC_SIM_236	45309	53825	DNA/TcMar
											CIRC_SIM_8050	1	255	LTR/Gypsy
											CIRC_SIM_4382	1	271	LTR/Gypsy
											CIRC_SIM_356	28472	31632	DNA/MuLE
											CIRC_SIM_21	90609	91984	DNA/MuLE
											CIRC_SIM_472	14007	18325	LTR/DIRS
											CIRC_SIM_6982	1	255	DNA/Merlin
											CIRC_SIM_674	274	2525	LTR/Gypsy
											CIRC_SIM_787	2714	6193	RC/Helitron
											CIRC_SIM_501	2971	4376	LTR/Gypsy
											CIRC_SIM_14357	1	139	DNA/Dada
											CIRC_SIM_169	7779	11899	DNA/TcMar
											CIRC_SIM_422	18192	19942	DNA/TcMar
											CIRC_SIM_324	6337	11071	LTR/Gypsy
											CIRC_SIM_869	416	4685	RC/Helitron
											CIRC_SIM_13573	13	146	LTR/Gypsy
											CIRC_SIM_1301	1	1957	DNA/TcMar
											CIRC_SIM_259	42428	45106	DNA/Dada
											CIRC_SIM_911	3540	5209	DNA/PIF
											CIRC_SIM_157	10048	12729	DNA/TcMar
											CIRC_SIM_340	9939	11803	LINE
											CIRC_SIM_464	4901	6041	DNA/Dada
											CIRC_SIM_286	8517	14355	LINE/RTE
											CIRC_SIM_72	48418	50434	DNA/TcMar
											CIRC_SIM_31	75569	79584	LTR/DIRS
											CIRC_SIM_1120	2643	3023	DNA/TcMar
											CIRC_SIM_3230	1	466	DNA/TcMar
											CIRC_SIM_424	17931	19411	TE
											CIRC_SIM_662	349	1291	DNA/TcMar
											CIRC_SIM_11	130701	134155	TE
											CIRC_SIM_427	3337	3696	DNA/TcMar
											CIRC_SIM_2521	1	596	DNA/hAT
											CIRC_SIM_9485	1	230	DNA/CMC
											CIRC_SIM_12488	2	162	DNA/TcMar
											CIRC_SIM_4787	1	334	DNA/CMC
											CIRC_SIM_1	524989	525366	DNA/Dada
											CIRC_SIM_63	172634	173010	DNA/MuLE
											CIRC_SIM_113	11962	13629	DNA/TcMar
											CIRC_SIM_44	3530	5067	TE
											CIRC_SIM_2351	19	280	RC/Helitron
											CIRC_SIM_7020	1	255	DNA/CMC
											CIRC_SIM_49	148517	148856	DNA/TcMar
											CIRC_SIM_144	5750	8077	RC/Helitron
											CIRC_SIM_24	9877	10128	DNA/Dada
											CIRC_SIM_286	5483	7132	DNA/TcMar
											CIRC_SIM_674	3037	8726	LTR/Gypsy
											CIRC_SIM_19	216612	216831	DNA/TcMar
											CIRC_SIM_173	34822	35251	DNA/Merlin
											CIRC_SIM_857	4485	5901	LTR/Gypsy
											CIRC_SIM_42	18862	21183	DNA/CMC
											CIRC_SIM_454	2663	2833	DNA/Dada
											CIRC_SIM_419	20828	23296	LTR/Gypsy
											CIRC_SIM_444	3448	4351	LTR/DIRS
											CIRC_SIM_73	18276	18904	LINE/RTE
											CIRC_SIM_580	1585	5316	DNA/MuLE
											CIRC_SIM_135	108911	109873	DNA/TcMar
											CIRC_SIM_656	3446	4521	RC/Helitron
											CIRC_SIM_2971	1	516	LTR
											CIRC_SIM_24	76497	78831	RC/Helitron
											CIRC_SIM_2916	122	405	DNA/TcMar
											CIRC_SIM_5450	3	303	RC/Helitron
											CIRC_SIM_417	8671	9218	DNA/MuLE
											CIRC_SIM_1124	2905	3046	DNA/Dada
											CIRC_SIM_26	65232	69547	RC/Helitron
											CIRC_SIM_76	78629	78839	DNA
											CIRC_SIM_470	13096	15766	DNA/TcMar
											CIRC_SIM_4350	1	97	DNA/PIF
											CIRC_SIM_115	30544	31497	DNA/TcMar
											CIRC_SIM_408	9561	11222	DNA/TcMar
											CIRC_SIM_534	5538	8770	LTR/Gypsy
											CIRC_SIM_7305	15	208	LINE/RTE
											CIRC_SIM_10975	1	190	LTR/Gypsy
											CIRC_SIM_259	5101	9430	RC/Helitron
											CIRC_SIM_717	3581	5315	LTR/Gypsy
											CIRC_SIM_720	2524	6736	DNA/MuLE
											CIRC_SIM_454	10906	11302	DNA/Dada
											CIRC_SIM_320	8706	10535	DNA/PiggyBac
											CIRC_SIM_356	4673	4911	DNA/CMC
											CIRC_SIM_340	14145	18442	RC/Helitron
											CIRC_SIM_632	1966	3678	DNA/TcMar
											CIRC_SIM_1220	1254	1886	DNA/PIF
											CIRC_SIM_553	7646	9022	LTR/Gypsy
											CIRC_SIM_9046	1	242	DNA/Merlin
											CIRC_SIM_5997	1	282	DNA/TcMar
											CIRC_SIM_3544	1	433	RC/Helitron
											CIRC_SIM_489	11837	12981	LINE/RTE
											CIRC_SIM_6862	1	255	DNA/PiggyBac
											CIRC_SIM_541	8494	10138	DNA/TcMar
											CIRC_SIM_1170	1413	2097	DNA/CMC
											CIRC_SIM_10801	1	193	LTR/Gypsy
											CIRC_SIM_44	18523	19665	DNA/PIF
											CIRC_SIM_13	290956	292045	DNA/MuLE
											CIRC_SIM_424	14937	17671	DNA/TcMar
											CIRC_SIM_618	6397	7194	DNA/Dada
											CIRC_SIM_4521	1	352	LTR/Gypsy
											CIRC_SIM_4010	1	387	LTR/Gypsy
											CIRC_SIM_61	148251	151942	LTR/Gypsy
											CIRC_SIM_7864	3	248	RC/Helitron
											CIRC_SIM_3068	234	504	DNA/hAT
											CIRC_SIM_726	6	2031	DNA/MuLE
											CIRC_SIM_10993	1	190	LTR/Gypsy
											CIRC_SIM_661	3684	4677	LTR/Gypsy
											CIRC_SIM_10059	2	213	LTR/Gypsy
											CIRC_SIM_101	18710	23414	LTR/Gypsy
											CIRC_SIM_183	66538	70835	LTR/DIRS
											CIRC_SIM_502	919	2609	DNA/TcMar
											CIRC_SIM_329	17344	20954	LTR/DIRS
											CIRC_SIM_259	28053	31918	RC/Helitron
											CIRC_SIM_516	6492	14803	DNA/Merlin
											CIRC_SIM_490	9681	10120	LTR/Gypsy
											CIRC_SIM_27	281096	282789	DNA/TcMar
											CIRC_SIM_590	9251	10520	LTR/Gypsy
											CIRC_SIM_44	27719	29435	Retroelement
											CIRC_SIM_1076	203	617	RC/Helitron
											CIRC_SIM_2468	425	609	LINE/RTE
											CIRC_SIM_7333	1	255	DNA/PIF
											CIRC_SIM_2272	1	671	DNA/PIF
											CIRC_SIM_839	2468	3281	DNA/Merlin
											CIRC_SIM_327	33887	35639	DNA/PIF
											CIRC_SIM_2319	259	371	DNA/Zisupton
											CIRC_SIM_700	5206	6629	LTR
											CIRC_SIM_2581	1	594	LTR/Gypsy
											CIRC_SIM_36	108654	110123	DNA/TcMar
											CIRC_SIM_6961	1	125	RC/Helitron
											CIRC_SIM_149	14235	15041	DNA/TcMar
											CIRC_SIM_7360	2	163	RC/Helitron
											CIRC_SIM_848	3678	4671	LTR/Gypsy
											CIRC_SIM_7042	1	255	DNA/Merlin
											CIRC_SIM_44	797	3496	DNA/PIF
											CIRC_SIM_137	42384	42888	LTR/Gypsy
											CIRC_SIM_451	12702	13641	LTR/Gypsy
											CIRC_SIM_677	1660	6322	DNA/TcMar
											CIRC_SIM_591	505	2383	DNA/PIF
											CIRC_SIM_6868	1	255	LTR/Gypsy
											CIRC_SIM_5	123804	125851	DNA/MuLE
											CIRC_SIM_2576	1	585	Retroelement
											CIRC_SIM_312	28964	29341	DNA/Dada
											CIRC_SIM_3827	1	404	DNA/TcMar
											CIRC_SIM_857	2465	2790	DNA/Dada
											CIRC_SIM_467	17431	17945	DNA/Dada
											CIRC_SIM_107	7112	9395	LINE/CR1
											CIRC_SIM_3358	1	187	LTR/Gypsy
											CIRC_SIM_747	1	301	DNA/hAT
											CIRC_SIM_641	1	1245	LTR/Gypsy
											CIRC_SIM_945	2645	3301	TE
											CIRC_SIM_591	5193	6566	DNA/MuLE
											CIRC_SIM_10467	1	190	LTR/Gypsy
											CIRC_SIM_103	33630	37010	LTR/DIRS
											CIRC_SIM_611	236	4351	LTR/Gypsy
											CIRC_SIM_699	6709	8405	LTR/Gypsy
											CIRC_SIM_4152	1	249	DNA/CMC
											CIRC_SIM_828	6	1793	DNA/Merlin
											CIRC_SIM_9460	1	231	LTR/Gypsy
											CIRC_SIM_606	9548	10906	LTR/Gypsy
											CIRC_SIM_5060	2	324	DNA/CMC
											CIRC_SIM_917	3686	4915	DNA/PIF
											CIRC_SIM_842	2732	4688	LTR/Gypsy
											CIRC_SIM_1830	950	1130	LINE/RTE
											CIRC_SIM_68	77897	78410	RC/Helitron
											CIRC_SIM_3371	1	457	DNA/CMC
											CIRC_SIM_1091	1	2887	RC/Helitron
											CIRC_SIM_34	61251	62666	DNA/TcMar
											CIRC_SIM_7707	46	230	DNA/Dada
											CIRC_SIM_2980	3	232	RC/Helitron
											CIRC_SIM_800	1010	2283	LTR/Gypsy
											CIRC_SIM_567	107	3509	LTR/DIRS
											CIRC_SIM_750	4071	4938	DNA/CMC
											CIRC_SIM_1110	1	3141	DNA/MuLE
											CIRC_SIM_746	5682	6651	DNA/PIF
											CIRC_SIM_745	4024	6836	DNA/MuLE
											CIRC_SIM_896	1922	2640	DNA/TcMar
											CIRC_SIM_7361	2	252	RC/Helitron
											CIRC_SIM_955	2110	4510	LTR/Gypsy
											CIRC_SIM_340	28727	32923	LINE
											CIRC_SIM_1083	1277	3308	LTR/Gypsy
											CIRC_SIM_2433	1	616	LTR/Gypsy
											CIRC_SIM_8113	1	255	RC/Helitron
											CIRC_SIM_283	36955	37360	DNA/Merlin
											CIRC_SIM_611	5957	10846	DNA/MuLE
											CIRC_SIM_554	11950	13338	LTR/Gypsy
											CIRC_SIM_18	2135	4041	RC/Helitron
											CIRC_SIM_812	1048	4163	DNA/TcMar
											CIRC_SIM_1186	2383	2645	LTR/Gypsy
											CIRC_SIM_4285	1	366	RC/Helitron
											CIRC_SIM_851	2615	5964	DNA/Ginger
											CIRC_SIM_3094	295	409	DNA/Zisupton
											CIRC_SIM_765	5888	6090	LTR/Gypsy
											CIRC_SIM_1683	1	230	LTR/Gypsy
											CIRC_SIM_5	91938	92451	DNA/Dada
											CIRC_SIM_1322	1675	1981	LINE
											CIRC_SIM_2033	1	905	LTR/Gypsy
											CIRC_SIM_744	946	3730	Retroelement
											CIRC_SIM_5138	1	320	LTR/Gypsy
											CIRC_SIM_3005	2	498	RC/Helitron
											CIRC_SIM_17	62841	65988	LINE
											CIRC_SIM_7409	1	255	LTR/Gypsy
											CIRC_SIM_7540	18	255	RC/Helitron
											CIRC_SIM_3303	201	465	LTR/Gypsy
											CIRC_SIM_80	116095	116834	LINE/L2
											CIRC_SIM_5127	1	321	DNA/MuLE
											CIRC_SIM_3439	1	446	DNA/MuLE
											CIRC_SIM_80	13411	13546	DNA
											CIRC_SIM_431	4094	5200	DNA/PIF
											CIRC_SIM_714	892	7823	RC/Helitron
											CIRC_SIM_1073	606	2460	DNA/TcMar
											CIRC_SIM_38	1	127	LTR/Gypsy
											CIRC_SIM_616	1652	2200	DNA/MuLE
											CIRC_SIM_478	9282	10648	RC/Helitron
											CIRC_SIM_36	18026	18188	DNA/CMC
											CIRC_SIM_3849	17	402	LTR/Gypsy
											CIRC_SIM_1100	537	1620	DNA/MuLE
											CIRC_SIM_7253	5	253	RC/Helitron
											CIRC_SIM_7679	1	253	LTR/Gypsy
											CIRC_SIM_656	6809	9585	LTR/Gypsy
											CIRC_SIM_274	32221	34277	DNA/PIF
											CIRC_SIM_41	75531	81802	TE
											CIRC_SIM_950	761	2237	DNA/CMC
											CIRC_SIM_131	65776	67188	LINE/RTE
											CIRC_SIM_795	2670	5994	DNA/CMC
											CIRC_SIM_2066	283	419	TE
											CIRC_SIM_831	4520	5834	Retroelement
											CIRC_SIM_985	1	2976	LTR/Gypsy
											CIRC_SIM_44	25340	27718	LTR/Gypsy
											CIRC_SIM_2015	1	937	DNA/Dada
											CIRC_SIM_940	726	2069	DNA/PIF
											CIRC_SIM_572	7933	12143	LTR/Gypsy
											CIRC_SIM_6786	1	255	LTR/Gypsy
											CIRC_SIM_643	6509	7049	RC/Helitron
											CIRC_SIM_534	10837	13338	DNA/PIF
											CIRC_SIM_8694	1	248	DNA/TcMar
											CIRC_SIM_622	469	1227	DNA/hAT
											CIRC_SIM_1221	1902	2299	DNA/PIF
											CIRC_SIM_941	2675	4464	DNA/TcMar
											CIRC_SIM_340	22929	24334	DNA/hAT
											CIRC_SIM_108	15704	16848	DNA/TcMar
											CIRC_SIM_291	35718	37878	DNA/hAT
											CIRC_SIM_2112	30	552	TE
											CIRC_SIM_1498	1	1562	DNA/CMC
											CIRC_SIM_10263	4	208	DNA/Dada
											CIRC_SIM_1471	1	357	RC/Helitron
											CIRC_SIM_747	2101	3589	LINE/L1
											CIRC_SIM_0	456753	457731	DNA/MuLE
											CIRC_SIM_691	2922	4876	DNA/PIF
											CIRC_SIM_11964	44	172	RC/Helitron
											CIRC_SIM_94	20666	20846	DNA
											CIRC_SIM_506	12769	14177	LTR/Gypsy
											CIRC_SIM_782	2434	5864	DNA/MuLE
											CIRC_SIM_6204	3	273	LTR/Gypsy
											CIRC_SIM_3988	1	390	DNA/PIF
											CIRC_SIM_1220	920	1193	DNA/PIF
											CIRC_SIM_556	8398	11177	RC/Helitron
											CIRC_SIM_9583	40	227	LTR/Gypsy
											CIRC_SIM_257	50203	50760	DNA/Dada
											CIRC_SIM_487	3043	4503	RC/Helitron
											CIRC_SIM_476	14854	17129	DNA/MuLE
											CIRC_SIM_27	282895	284983	DNA/MuLE
											CIRC_SIM_41	146768	146950	DNA
											CIRC_SIM_8393	1	127	DNA/PIF
											CIRC_SIM_167	85736	88615	RC/Helitron
											CIRC_SIM_9	278203	285388	LTR/Gypsy
											CIRC_SIM_74	8493	11219	LTR/Gypsy
											CIRC_SIM_402	16423	17351	LTR/Gypsy
											CIRC_SIM_23	14599	24429	LTR/Gypsy
											CIRC_SIM_106	4542	12942	TE
											CIRC_SIM_3387	1	328	DNA/TcMar
											CIRC_SIM_37	169320	170837	DNA/Dada
											CIRC_SIM_90	14689	18991	LTR/DIRS
											CIRC_SIM_814	5805	6359	LTR/Gypsy
											CIRC_SIM_3365	1	456	LTR/Gypsy
											CIRC_SIM_632	472	1825	DNA/TcMar
											CIRC_SIM_484	10884	15926	DNA/MuLE
											CIRC_SIM_1535	85	1017	LTR/Gypsy
											CIRC_SIM_68	78728	79741	RC/Helitron
											CIRC_SIM_259	36292	42401	DNA
											CIRC_SIM_530	7739	9995	DNA/CMC
											CIRC_SIM_11689	12	166	RC/Helitron
											CIRC_SIM_484	2637	7613	DNA/TcMar
											CIRC_SIM_4991	17	325	TE
											CIRC_SIM_12326	1	164	DNA/Dada
											CIRC_SIM_533	6451	6729	DNA/Dada
											CIRC_SIM_389	22372	24991	LTR/Gypsy
											CIRC_SIM_928	1504	4244	DNA/MuLE
											CIRC_SIM_10913	1	191	LTR/Gypsy
											CIRC_SIM_791	163	2127	LTR/Gypsy
											CIRC_SIM_51	67777	69391	DNA/MuLE
											CIRC_SIM_12550	1	161	DNA/TcMar
											CIRC_SIM_70	161389	163140	RC/Helitron
											CIRC_SIM_6937	1	255	LTR/Gypsy
											CIRC_SIM_3437	1	446	LTR/DIRS
											CIRC_SIM_3551	160	434	LTR/Gypsy
											CIRC_SIM_32	70239	70333	DNA
											CIRC_SIM_197	13332	22336	DNA/PIF
											CIRC_SIM_286	1	1936	LTR/Gypsy
											CIRC_SIM_17	13896	17899	DNA/TcMar
											CIRC_SIM_837	4243	5620	RC/Helitron
											CIRC_SIM_65	155456	162231	DNA/CMC
											CIRC_SIM_10824	10	194	RC/Helitron
											CIRC_SIM_554	2834	5036	DNA/PIF
											CIRC_SIM_2611	1	577	DNA/Dada
											CIRC_SIM_598	655	8282	DNA/TcMar
											CIRC_SIM_8484	1	251	DNA/MuLE
											CIRC_SIM_746	1951	3141	TE
											CIRC_SIM_11	331002	331220	DNA/Dada
											CIRC_SIM_443	13701	17138	DNA/MuLE
											CIRC_SIM_569	11983	12930	LTR/Gypsy
											CIRC_SIM_3765	1	410	DNA/TcMar
											CIRC_SIM_11	285108	290811	DNA
											CIRC_SIM_296	39958	43758	DNA/MuLE
											CIRC_SIM_3773	253	408	DNA/Dada
											CIRC_SIM_3360	122	345	Retroelement
											CIRC_SIM_1302	804	2075	DNA/CMC
											CIRC_SIM_408	22577	24315	DNA/CMC
											CIRC_SIM_1044	1605	2010	LTR/Gypsy
											CIRC_SIM_654	3667	7708	LTR/Gypsy
											CIRC_SIM_15913	1	127	LTR/Gypsy
											CIRC_SIM_10677	1	197	LTR/Gypsy
											CIRC_SIM_4543	106	307	DNA/Dada
											CIRC_SIM_44	33696	35082	LTR/Gypsy
											CIRC_SIM_584	8158	8635	LTR/Gypsy
											CIRC_SIM_2032	407	911	DNA/PIF
											CIRC_SIM_541	11245	14056	DNA/MuLE
											CIRC_SIM_610	3435	3948	DNA/Dada
											CIRC_SIM_1566	1	1412	DNA/CMC
											CIRC_SIM_13545	1	148	LTR/Gypsy
											CIRC_SIM_878	3169	4826	DNA/Merlin
											CIRC_SIM_41	231	1131	LTR/Gypsy
											CIRC_SIM_571	6513	8251	LINE/L2
											CIRC_SIM_4061	1	127	DNA/Dada
											CIRC_SIM_424	7143	10237	LTR/Gypsy
											CIRC_SIM_908	914	1345	LINE/RTE
											CIRC_SIM_2014	3	939	LTR/Gypsy
											CIRC_SIM_53	154513	155270	LINE/RTE
											CIRC_SIM_111	7057	8511	LTR/Gypsy
											CIRC_SIM_935	1	334	DNA/CMC
											CIRC_SIM_74	60138	60374	RC/Helitron
											CIRC_SIM_1280	1324	2197	DNA/TcMar
											CIRC_SIM_28	148054	152147	RC/Helitron
											CIRC_SIM_719	4807	5971	RC/Helitron
											CIRC_SIM_2777	128	547	DNA/TcMar
											CIRC_SIM_1267	1	2119	DNA/PIF
											CIRC_SIM_14704	1	137	LTR/Gypsy
											CIRC_SIM_339	337	3167	DNA/PIF
											CIRC_SIM_14106	1	142	DNA/PIF
											CIRC_SIM_13402	1	150	LTR/Gypsy
											CIRC_SIM_10759	1	195	LTR/Gypsy
											CIRC_SIM_446	7765	11734	DNA/MuLE
											CIRC_SIM_12832	4	157	LTR/Gypsy
											CIRC_SIM_978	128	1958	LTR/Gypsy
											CIRC_SIM_10651	1	198	LTR/Gypsy
											CIRC_SIM_5141	1	320	DNA/Dada
											CIRC_SIM_7164	39	253	LTR/Gypsy
											CIRC_SIM_167	79599	81219	LINE/L1
											CIRC_SIM_78	24087	25614	DNA/PIF
											CIRC_SIM_2891	26	490	RC/Helitron
											CIRC_SIM_8100	108	255	RC/Helitron
											CIRC_SIM_85	145595	146619	LTR/DIRS
											CIRC_SIM_8049	6	228	DNA/Merlin
											CIRC_SIM_1537	443	780	DNA/MuLE
											CIRC_SIM_408	1	3840	LTR/Gypsy
											CIRC_SIM_1158	1	886	LTR/Gypsy
											CIRC_SIM_10527	1	201	Retroelement
											CIRC_SIM_722	6271	7675	DNA
											CIRC_SIM_490	6104	6715	LTR/Gypsy
											CIRC_SIM_911	1435	3262	DNA/PIF
											CIRC_SIM_22	143929	145692	DNA/MuLE
											CIRC_SIM_1204	2077	2187	TE
											CIRC_SIM_10	62813	66872	TE
											CIRC_SIM_148	96005	100988	DNA/TcMar
											CIRC_SIM_7327	1	238	LTR/Gypsy
											CIRC_SIM_118	118954	123317	LTR/DIRS
											CIRC_SIM_5605	1	299	DNA/PIF
											CIRC_SIM_1993	520	630	TE
											CIRC_SIM_844	4230	4873	DNA/Dada
											CIRC_SIM_74	59220	59870	RC/Helitron
											CIRC_SIM_13500	1	149	LTR/Gypsy
											CIRC_SIM_61	184483	186163	DNA/CMC
											CIRC_SIM_5983	1	283	LTR/Gypsy
											CIRC_SIM_329	33550	33822	DNA/Dada
											CIRC_SIM_1051	23	2927	LINE/L1
											CIRC_SIM_708	5190	8052	DNA/CMC
											CIRC_SIM_175	64154	81532	Retroelement
											CIRC_SIM_518	2619	2877	DNA/Dada
											CIRC_SIM_1353	1	845	DNA/PIF
											CIRC_SIM_988	1900	3960	LTR/DIRS
											CIRC_SIM_14261	1	141	DNA/TcMar
											CIRC_SIM_187	31018	31594	LINE
											CIRC_SIM_665	497	8164	LTR/DIRS
											CIRC_SIM_1501	2	830	DNA/CMC
											CIRC_SIM_736	5365	7572	LTR/DIRS
											CIRC_SIM_401	15535	17930	DNA/MuLE
											CIRC_SIM_10515	1	202	LTR/Gypsy
											CIRC_SIM_3776	1	409	DNA
											CIRC_SIM_90	10267	11676	DNA/PIF
											CIRC_SIM_298	38587	39330	DNA/TcMar
											CIRC_SIM_7912	1	255	LTR/Gypsy
											CIRC_SIM_7768	3	255	LTR/Gypsy
											CIRC_SIM_435	14047	14159	DNA/Dada
											CIRC_SIM_65	170737	172388	LINE/L2
											CIRC_SIM_104	5685	9470	DNA/PIF
											CIRC_SIM_39	36077	37254	DNA/TcMar
											CIRC_SIM_646	4240	4771	LINE/L1
											CIRC_SIM_563	917	5290	DNA
											CIRC_SIM_3223	57	215	RC/Helitron
											CIRC_SIM_95	84229	85660	DNA/Dada
											CIRC_SIM_593	10285	11109	DNA/PIF
											CIRC_SIM_6671	1	258	DNA/PIF
											CIRC_SIM_571	1362	4029	LTR/Gypsy
											CIRC_SIM_1333	2	1998	RC/Helitron
											CIRC_SIM_1435	1	1680	DNA/MuLE
											CIRC_SIM_6638	1	132	DNA/PIF
											CIRC_SIM_599	7215	8350	DNA/Zisupton
											CIRC_SIM_723	478	4126	DNA/PIF
											CIRC_SIM_7083	2	255	DNA/TcMar
											CIRC_SIM_10098	1	212	RC/Helitron
											CIRC_SIM_14103	1	142	DNA/TcMar
											CIRC_SIM_3654	1	421	LINE/RTE
											CIRC_SIM_480	345	5268	LTR/Gypsy
											CIRC_SIM_13305	2	151	LTR/Gypsy
											CIRC_SIM_675	3420	6040	LTR/Gypsy
											CIRC_SIM_1510	1	1531	DNA/hAT
											CIRC_SIM_802	1610	4243	LTR/Gypsy
											CIRC_SIM_957	1	374	LTR/Gypsy
											CIRC_SIM_691	817	2853	DNA/PIF
											CIRC_SIM_865	3463	3956	LTR
											CIRC_SIM_631	3842	6447	DNA/MuLE
											CIRC_SIM_96	44214	45893	DNA/TcMar
											CIRC_SIM_372	9952	13572	DNA/TcMar
											CIRC_SIM_281	38959	39863	DNA/CMC
											CIRC_SIM_7278	53	255	DNA/TcMar
											CIRC_SIM_604	1	4614	LTR/Gypsy
											CIRC_SIM_737	127	2931	DNA/TcMar
											CIRC_SIM_2444	50	481	LINE/RTE
											CIRC_SIM_44	48823	51293	RC/Helitron
											CIRC_SIM_14787	1	130	DNA/Dada
											CIRC_SIM_63	177770	178470	LINE/L1
											CIRC_SIM_1429	3	1688	DNA/TcMar
											CIRC_SIM_434	3190	6686	DNA/CMC
											CIRC_SIM_1024	184	2164	DNA/PIF
											CIRC_SIM_22	267163	268442	LTR/Gypsy
											CIRC_SIM_1719	62	1315	DNA/TcMar
											CIRC_SIM_833	4553	4801	LTR/Gypsy
											CIRC_SIM_798	2544	6545	LTR/Gypsy
											CIRC_SIM_478	7084	8974	RC/Helitron
											CIRC_SIM_7841	1	255	DNA/TcMar
											CIRC_SIM_6914	1	255	DNA/Merlin
											CIRC_SIM_530	9996	14295	DNA/MuLE
											CIRC_SIM_5641	1	297	RC/Helitron
											CIRC_SIM_1993	1	519	LTR/Gypsy
											CIRC_SIM_719	3144	4554	RC/Helitron
											CIRC_SIM_606	4716	5836	DNA/Zisupton
											CIRC_SIM_223	63639	65040	LTR/DIRS
											CIRC_SIM_2855	1	533	LTR/Gypsy
											CIRC_SIM_742	4203	4558	LTR/Gypsy
											CIRC_SIM_3433	176	443	RC/Helitron
											CIRC_SIM_283	38251	41155	DNA/PIF
											CIRC_SIM_6	95470	96238	DNA/Merlin
											CIRC_SIM_835	5308	5893	LTR/Gypsy
											CIRC_SIM_780	4656	6683	DNA/PIF
											CIRC_SIM_2674	1	555	LTR/Gypsy
											CIRC_SIM_126	72162	72304	TE
											CIRC_SIM_4163	1	375	DNA/PIF
											CIRC_SIM_14637	3	136	LTR/Gypsy
											CIRC_SIM_588	2174	3537	DNA/TcMar
											CIRC_SIM_489	5947	9815	DNA/PIF
											CIRC_SIM_434	16131	17993	LTR/Gypsy
											CIRC_SIM_61	167718	171636	LINE/L1
											CIRC_SIM_391	1989	3531	DNA/MuLE
											CIRC_SIM_2424	19	612	DNA/Dada
											CIRC_SIM_16	131277	138681	LTR/Gypsy
											CIRC_SIM_466	10505	13360	LTR/Gypsy
											CIRC_SIM_709	1090	3759	LTR/Gypsy
											CIRC_SIM_13661	1	147	DNA/PIF
											CIRC_SIM_6189	1	273	LTR/Gypsy
											CIRC_SIM_5006	1	327	DNA/CMC
											CIRC_SIM_11909	1	172	RC/Helitron
											CIRC_SIM_854	4502	5927	LTR/Gypsy
											CIRC_SIM_7738	2	255	RC/Helitron
											CIRC_SIM_3773	1	202	DNA/Dada
											CIRC_SIM_357	18363	19670	LTR/Gypsy
											CIRC_SIM_554	7339	10723	DNA/MuLE
											CIRC_SIM_1485	1	1574	DNA/Dada
											CIRC_SIM_931	2757	4064	LINE
											CIRC_SIM_495	4828	9238	LTR/DIRS
											CIRC_SIM_1081	340	1609	DNA/TcMar
											CIRC_SIM_3705	1	415	DNA/CMC
											CIRC_SIM_13868	1	145	LTR/Gypsy
											CIRC_SIM_9804	1	221	DNA/TcMar
											CIRC_SIM_789	2406	3251	LTR/Gypsy
											CIRC_SIM_209	4728	7672	DNA/PIF
											CIRC_SIM_10	272370	277355	DNA/TcMar
											CIRC_SIM_2803	49	540	RC/Helitron
											CIRC_SIM_10372	1	206	LTR/Gypsy
											CIRC_SIM_6324	1	269	DNA/Merlin
											CIRC_SIM_2420	1	618	LTR/Gypsy
											CIRC_SIM_11	260665	262241	DNA/CMC
											CIRC_SIM_649	8023	9498	LTR/Gypsy
											CIRC_SIM_3500	2	439	DNA/Merlin
											CIRC_SIM_451	764	2255	Retroelement
											CIRC_SIM_4108	125	379	DNA/PIF
											CIRC_SIM_89	54830	55293	RC/Helitron
											CIRC_SIM_2626	1	575	Retroelement
											CIRC_SIM_6293	97	244	RC/Helitron
											CIRC_SIM_315	6589	11401	DNA/TcMar
											CIRC_SIM_10104	1	213	DNA/PIF
											CIRC_SIM_657	3686	7005	DNA
											CIRC_SIM_356	16300	17626	DNA/CMC
											CIRC_SIM_548	2	2764	DNA/PIF
											CIRC_SIM_6192	1	274	DNA/PIF
											CIRC_SIM_872	4203	5671	DNA/Zisupton
											CIRC_SIM_12405	1	163	Retroelement
											CIRC_SIM_9604	1	227	LTR/Gypsy
											CIRC_SIM_146	3292	3850	RC/Helitron
											CIRC_SIM_4197	1	372	LTR/Gypsy
											CIRC_SIM_11224	1	185	RC/Helitron
											CIRC_SIM_908	2291	2572	LINE/L2
											CIRC_SIM_434	10891	14116	DNA/Merlin
											CIRC_SIM_298	15524	21444	Retroelement
											CIRC_SIM_123	115768	116292	DNA/Dada
											CIRC_SIM_4700	1	342	Retroelement
											CIRC_SIM_237	27428	30271	DNA/PiggyBac
											CIRC_SIM_2541	323	575	LTR/Gypsy
											CIRC_SIM_865	317	1829	LTR/Gypsy
											CIRC_SIM_4800	10	337	DNA/TcMar
											CIRC_SIM_699	4827	6707	DNA/Merlin
											CIRC_SIM_2887	7	530	RC/Helitron
											CIRC_SIM_1059	1612	2990	Retroelement
											CIRC_SIM_1373	7	1594	LTR/Gypsy
											CIRC_SIM_1404	6	1777	DNA/TcMar
											CIRC_SIM_673	8014	9137	LTR/Gypsy
											CIRC_SIM_259	4	930	RC/Helitron
											CIRC_SIM_1291	1	1520	LTR/Gypsy
											CIRC_SIM_592	5811	7614	DNA/Merlin
											CIRC_SIM_1343	2	1743	LTR/Gypsy
											CIRC_SIM_424	2241	5056	DNA/TcMar
											CIRC_SIM_36	13631	14938	LTR/Gypsy
											CIRC_SIM_386	2089	7366	DNA/MuLE
											CIRC_SIM_1076	2202	3255	RC/Helitron
											CIRC_SIM_9	273050	275738	DNA/MuLE
											CIRC_SIM_13872	1	145	LTR/Gypsy
											CIRC_SIM_36	11421	13533	LTR/Gypsy
											CIRC_SIM_274	19555	22793	DNA/PiggyBac
											CIRC_SIM_116	3553	5271	DNA/TcMar
											CIRC_SIM_415	6795	11155	DNA/CMC
											CIRC_SIM_2742	159	539	DNA/CMC
											CIRC_SIM_328	1494	5680	LTR/DIRS
											CIRC_SIM_3986	1	390	LTR/Gypsy
											CIRC_SIM_5105	153	322	LTR/Gypsy
											CIRC_SIM_433	783	2129	LTR/Gypsy
											CIRC_SIM_823	950	1745	LTR/DIRS
											CIRC_SIM_71	130892	131000	DNA
											CIRC_SIM_5618	15	298	DNA/Dada
											CIRC_SIM_907	3022	4929	DNA/Merlin
											CIRC_SIM_315	26562	26870	DNA/hAT
											CIRC_SIM_326	13521	18422	DNA/MuLE
											CIRC_SIM_2588	2	583	LTR/Gypsy
											CIRC_SIM_41	129282	130930	DNA/TcMar
											CIRC_SIM_224	64144	64309	DNA/CMC
											CIRC_SIM_7413	2	216	DNA/CMC
											CIRC_SIM_84	20843	23995	DNA/TcMar
											CIRC_SIM_4503	1	353	DNA/MuLE
											CIRC_SIM_274	15437	19915	DNA
											CIRC_SIM_7669	1	255	DNA/TcMar
											CIRC_SIM_12266	1	164	LTR/Gypsy
											CIRC_SIM_1163	364	2356	DNA
											CIRC_SIM_780	2662	4354	DNA/TcMar
											CIRC_SIM_793	2371	6075	LINE
											CIRC_SIM_684	5678	6562	DNA/Merlin
											CIRC_SIM_352	7876	8966	DNA/TcMar
											CIRC_SIM_1970	1	1028	LTR/Gypsy
											CIRC_SIM_2957	1	281	DNA/CMC
											CIRC_SIM_7429	1	255	DNA/CMC
											CIRC_SIM_47	38431	47438	DNA/TcMar
											CIRC_SIM_596	9480	11223	DNA/MuLE
											CIRC_SIM_37	51619	58451	LINE/L1
											CIRC_SIM_919	1708	4791	DNA/TcMar
											CIRC_SIM_164	88024	88838	LTR/Gypsy
											CIRC_SIM_1308	1057	2081	LTR/Gypsy
											CIRC_SIM_9869	2	219	LTR/Gypsy
											CIRC_SIM_9274	1	236	LTR/Gypsy
											CIRC_SIM_43	108618	108740	DNA/TcMar
											CIRC_SIM_650	7435	9702	DNA/TcMar
											CIRC_SIM_1463	280	1614	DNA/PIF
											CIRC_SIM_1753	46	1275	LTR/Gypsy
											CIRC_SIM_6505	1	263	LTR/Gypsy
											CIRC_SIM_26	213629	221676	LTR/Gypsy
											CIRC_SIM_904	1756	5289	LTR/Gypsy
											CIRC_SIM_946	121	1773	DNA/PIF
											CIRC_SIM_74	7178	8492	Retroelement
											CIRC_SIM_1276	148	1288	DNA/Dada
											CIRC_SIM_108	11892	15678	DNA/TcMar
											CIRC_SIM_1118	291	3076	DNA/MuLE
											CIRC_SIM_5005	1	327	DNA/MuLE
											CIRC_SIM_31	171138	177451	RC/Helitron
											CIRC_SIM_11791	1	174	LTR/Gypsy
											CIRC_SIM_401	7571	8157	DNA/Dada
											CIRC_SIM_5850	1	288	DNA/MuLE
											CIRC_SIM_902	1903	5154	LTR/Gypsy
											CIRC_SIM_885	996	5518	DNA/PIF
											CIRC_SIM_852	2993	3586	LTR/Gypsy
											CIRC_SIM_7797	1	241	RC/Helitron
											CIRC_SIM_2091	1	601	LTR/Gypsy
											CIRC_SIM_14665	1	137	DNA/Dada
											CIRC_SIM_160	1	1343	DNA/TcMar
											CIRC_SIM_10733	1	196	DNA/Merlin
											CIRC_SIM_9806	21	221	DNA/Dada
											CIRC_SIM_262	18744	18965	DNA/hAT
											CIRC_SIM_976	1414	1790	LTR/Gypsy
											CIRC_SIM_976	3605	4410	LTR/Gypsy
											CIRC_SIM_1208	172	2511	LTR/DIRS
											CIRC_SIM_9856	1	138	TE
											CIRC_SIM_2540	127	593	DNA/TcMar
											CIRC_SIM_784	3479	4397	LTR/Gypsy
											CIRC_SIM_41	161619	162445	DNA/Dada
											CIRC_SIM_11527	1	179	DNA/PIF
											CIRC_SIM_44	12008	18440	TE
											CIRC_SIM_1030	1610	3640	DNA/TcMar
											CIRC_SIM_10634	1	198	DNA/PIF
											CIRC_SIM_475	8895	9007	DNA/Dada
											CIRC_SIM_247	2022	2289	RC/Helitron
											CIRC_SIM_182	79667	80175	LINE/RTE
											CIRC_SIM_976	2003	3404	LTR/Gypsy
											CIRC_SIM_435	10669	13319	LTR/Gypsy
											CIRC_SIM_9594	1	227	LTR/Gypsy
											CIRC_SIM_10685	1	197	DNA/Dada
											CIRC_SIM_1023	761	1984	LTR/Gypsy
											CIRC_SIM_76	77936	78522	DNA
											CIRC_SIM_112	127	1294	LINE/L1
											CIRC_SIM_647	5185	6933	DNA/Zisupton
											CIRC_SIM_231	250	1879	DNA/PIF
											CIRC_SIM_326	5428	8071	DNA/Merlin
											CIRC_SIM_12399	1	161	LTR/Gypsy
											CIRC_SIM_498	1518	2905	RC/Helitron
											CIRC_SIM_274	35966	39825	DNA/MuLE
											CIRC_SIM_128	113002	114039	LINE/RTE
											CIRC_SIM_1584	128	1363	DNA
											CIRC_SIM_12158	1	166	LTR/Gypsy
											CIRC_SIM_3746	1	412	LTR/Gypsy
											CIRC_SIM_3053	1	507	RC/Helitron
											CIRC_SIM_1140	24	2881	LTR/Gypsy
											CIRC_SIM_558	1570	6956	DNA/CMC
											CIRC_SIM_324	1439	4039	LTR/Gypsy
											CIRC_SIM_814	1	1553	LTR/Gypsy
											CIRC_SIM_489	533	4019	DNA/CMC
											CIRC_SIM_749	2449	6314	RC/Helitron
											CIRC_SIM_10663	1	196	DNA/Dada
											CIRC_SIM_315	3785	6540	DNA/TcMar
											CIRC_SIM_828	2854	3225	DNA/Merlin
											CIRC_SIM_185	44912	47306	LINE/L1
											CIRC_SIM_139	27945	33237	DNA/PIF
											CIRC_SIM_517	9609	11259	DNA/TcMar
											CIRC_SIM_389	8642	11357	DNA/MuLE
											CIRC_SIM_1063	1989	3498	RC/Helitron
											CIRC_SIM_381	9057	10132	RC/Helitron
											CIRC_SIM_470	5849	12168	DNA/Zisupton
											CIRC_SIM_662	6695	6860	DNA/CMC
											CIRC_SIM_526	2308	2706	DNA/Dada
											CIRC_SIM_1071	884	1606	DNA/CMC
											CIRC_SIM_13250	1	152	DNA/TcMar
											CIRC_SIM_42	69724	77124	LINE/L2
											CIRC_SIM_424	10433	11862	LTR/Gypsy
											CIRC_SIM_326	24657	26387	DNA/TcMar
											CIRC_SIM_652	76	3250	LINE
											CIRC_SIM_500	2338	2720	DNA/CMC
											CIRC_SIM_10739	1	196	LTR/Gypsy
											CIRC_SIM_2387	1	626	LTR/Gypsy
											CIRC_SIM_11	250439	254754	LINE
											CIRC_SIM_435	238	996	DNA/hAT
											CIRC_SIM_545	11366	12670	LTR/Gypsy
											CIRC_SIM_593	5731	8578	DNA/PIF
											CIRC_SIM_9620	4	226	LTR/Gypsy
											CIRC_SIM_12057	1	169	LTR/Gypsy
											CIRC_SIM_97	117678	119371	DNA/TcMar
											CIRC_SIM_724	4279	6014	LINE/L2
											CIRC_SIM_693	130	847	DNA/CMC
											CIRC_SIM_752	6194	7279	DNA/hAT
											CIRC_SIM_709	3760	5186	Retroelement
											CIRC_SIM_14941	1	135	LTR/Gypsy
											CIRC_SIM_1272	1	2037	DNA/PIF
											CIRC_SIM_397	2	5097	DNA/TcMar
											CIRC_SIM_2403	1	621	LTR/Gypsy
											CIRC_SIM_9134	1	240	DNA/PIF
											CIRC_SIM_356	23164	26079	DNA/TcMar
											CIRC_SIM_1044	34	1254	LTR/Gypsy
											CIRC_SIM_0	458001	459452	DNA/TcMar
											CIRC_SIM_433	11906	13314	LTR/Gypsy
											CIRC_SIM_894	4767	5371	RC/Helitron
											CIRC_SIM_209	2	4591	DNA/CMC
											CIRC_SIM_144	1	1590	DNA/MuLE
											CIRC_SIM_202	4488	5736	LINE/RTE
											CIRC_SIM_2961	1	518	DNA/MuLE
											CIRC_SIM_72	152874	159236	RC/Helitron
											CIRC_SIM_602	8599	11673	DNA/CMC
											CIRC_SIM_9749	1	223	LTR/Gypsy
											CIRC_SIM_5545	1	127	DNA/TcMar
											CIRC_SIM_7352	1	255	RC/Helitron
											CIRC_SIM_935	1954	3189	DNA
											CIRC_SIM_6810	1	255	Retroelement
											CIRC_SIM_380	19920	23435	DNA/CMC
											CIRC_SIM_51	91546	91748	DNA
											CIRC_SIM_755	272	1959	RC/Helitron
											CIRC_SIM_547	8897	9122	DNA/TcMar
											CIRC_SIM_274	4760	5486	DNA/TcMar
											CIRC_SIM_299	39163	43043	LTR/Gypsy
											CIRC_SIM_6910	1	254	DNA/Dada
											CIRC_SIM_305	5996	6569	DNA/MuLE
											CIRC_SIM_11081	1	188	LTR/Gypsy
											CIRC_SIM_276	36869	41549	DNA/TcMar
											CIRC_SIM_304	30894	31189	DNA/hAT
											CIRC_SIM_357	291	4815	LTR/Gypsy
											CIRC_SIM_101	13431	15742	LTR/Gypsy
											CIRC_SIM_578	11054	12622	DNA/CMC
											CIRC_SIM_3227	1	329	DNA/PIF
											CIRC_SIM_599	4514	5888	DNA/Merlin
											CIRC_SIM_1060	2862	3261	LTR/Gypsy
											CIRC_SIM_854	1	908	LTR/Gypsy
											CIRC_SIM_162	73726	77947	LTR/Gypsy
											CIRC_SIM_5967	7	169	RC/Helitron
											CIRC_SIM_1076	686	1319	RC/Helitron
											CIRC_SIM_237	1359	3801	LTR/Gypsy
											CIRC_SIM_883	2136	3828	LINE/L2
											CIRC_SIM_295	38753	41381	RC/Helitron
											CIRC_SIM_10	167836	169664	LINE/RTE
											CIRC_SIM_64	168534	169380	LINE/L1
											CIRC_SIM_942	2297	2835	LTR/Gypsy
											CIRC_SIM_528	12127	12996	DNA/CMC
											CIRC_SIM_833	4802	6202	LTR/Gypsy
											CIRC_SIM_285	21905	23465	DNA/TcMar
											CIRC_SIM_7532	1	254	DNA/MuLE
											CIRC_SIM_299	1667	6235	LTR/Gypsy
											CIRC_SIM_495	201	4774	DNA/CMC
											CIRC_SIM_486	1386	3296	DNA/TcMar
											CIRC_SIM_1063	1612	1732	DNA/Dada
											CIRC_SIM_2605	1	278	DNA/hAT
											CIRC_SIM_7074	1	255	RC/Helitron
											CIRC_SIM_549	8752	9620	DNA/PIF
											CIRC_SIM_96	115212	115409	DNA
											CIRC_SIM_169	24451	25790	DNA/TcMar
											CIRC_SIM_7	357891	359845	DNA/TcMar
											CIRC_SIM_1075	835	2208	DNA/MuLE
											CIRC_SIM_714	1	648	DNA/CMC
											CIRC_SIM_56	188702	192410	DNA/MuLE
											CIRC_SIM_52	194545	195751	LTR/Gypsy
											CIRC_SIM_91	56595	56835	DNA/Dada
											CIRC_SIM_529	6017	6615	RC/Helitron
											CIRC_SIM_454	10217	10851	DNA/Dada
											CIRC_SIM_12159	1	166	Retroelement
											CIRC_SIM_759	1	3340	LTR/Gypsy
											CIRC_SIM_667	3936	8889	LTR/Gypsy
											CIRC_SIM_9058	1	242	LTR/Gypsy
											CIRC_SIM_966	14	4552	DNA/TcMar
											CIRC_SIM_24	207035	208742	DNA/TcMar
											CIRC_SIM_487	5916	7170	RC/Helitron
											CIRC_SIM_181	1174	5783	LINE/RTE
											CIRC_SIM_65	36766	39396	DNA/PiggyBac
											CIRC_SIM_868	285	943	DNA/MuLE
											CIRC_SIM_1117	2040	3079	DNA/hAT
											CIRC_SIM_4041	1	383	LTR/Gypsy
											CIRC_SIM_1017	189	3265	DNA/CMC
											CIRC_SIM_347	12563	16332	LTR/Gypsy
											CIRC_SIM_2944	1	520	LTR/Gypsy
											CIRC_SIM_690	7468	8503	DNA/PIF
											CIRC_SIM_174	50372	58185	DNA/hAT
											CIRC_SIM_727	568	5410	DNA/MuLE
											CIRC_SIM_774	2868	5657	LTR/Gypsy
											CIRC_SIM_814	5258	5639	LTR/Gypsy
											CIRC_SIM_12725	1	158	DNA/hAT
											CIRC_SIM_46	67918	68044	LINE/L1
											CIRC_SIM_4129	1	259	LTR/Gypsy
											CIRC_SIM_263	12075	14013	LTR/Gypsy
											CIRC_SIM_149	16360	19259	DNA/PIF
											CIRC_SIM_989	1	3701	DNA/TcMar
											CIRC_SIM_57	173539	177370	DNA/PIF
											CIRC_SIM_871	3161	4636	RC/Helitron
											CIRC_SIM_6	116041	117847	DNA/TcMar
											CIRC_SIM_337	325	1880	DNA
											CIRC_SIM_588	6698	10407	LTR/Gypsy
											CIRC_SIM_259	10231	12100	LTR/Gypsy
											CIRC_SIM_1603	691	1402	RC/Helitron
											CIRC_SIM_1273	147	939	DNA/TcMar
											CIRC_SIM_931	547	2165	LINE/L2
											CIRC_SIM_451	14615	17146	LTR/Gypsy
											CIRC_SIM_305	11037	13109	LTR/DIRS
											CIRC_SIM_36	8123	9142	LINE/RTE
											CIRC_SIM_706	1	2358	LTR/DIRS
											CIRC_SIM_449	13556	16465	DNA/PIF
											CIRC_SIM_539	126	2114	DNA/TcMar
											CIRC_SIM_1533	317	1493	DNA/TcMar
											CIRC_SIM_784	1134	2416	LTR/Gypsy
											CIRC_SIM_2748	1	552	DNA/PIF
											CIRC_SIM_120	119286	120314	TE
											CIRC_SIM_5145	1	320	LTR/Gypsy
											CIRC_SIM_539	9945	10704	DNA/hAT
											CIRC_SIM_1100	221	453	DNA/MuLE
											CIRC_SIM_487	4677	5820	RC/Helitron
											CIRC_SIM_13475	1	149	DNA/TcMar
											CIRC_SIM_64	166919	168518	DNA
											CIRC_SIM_6755	1	256	LTR/Gypsy
											CIRC_SIM_18	5517	6075	RC/Helitron
											CIRC_SIM_1046	850	3625	DNA/TcMar
											CIRC_SIM_4725	1	341	LTR/Gypsy
											CIRC_SIM_10769	1	195	LTR/Gypsy
											CIRC_SIM_1	161838	163048	RC/Helitron
											CIRC_SIM_2331	2	382	LTR/Gypsy
											CIRC_SIM_452	11109	12684	DNA/TcMar
											CIRC_SIM_325	9252	18288	LTR/Gypsy
											CIRC_SIM_9633	2	226	DNA/MuLE
											CIRC_SIM_932	130	4427	RC/Helitron
											CIRC_SIM_454	2275	2662	DNA/Dada
											CIRC_SIM_97	120914	125810	DNA/MuLE
											CIRC_SIM_13855	1	145	LTR/Gypsy
											CIRC_SIM_866	1	2332	LTR/Gypsy
											CIRC_SIM_333	24511	26387	LTR/Gypsy
											CIRC_SIM_600	6022	10200	LTR/Gypsy
											CIRC_SIM_32	25493	30017	DNA/PIF
											CIRC_SIM_15547	1	130	Retroelement
											CIRC_SIM_856	2887	5095	DNA
											CIRC_SIM_548	8949	12768	DNA/MuLE
											CIRC_SIM_951	3572	4704	DNA/Merlin
											CIRC_SIM_1341	1	1483	DNA/PIF
											CIRC_SIM_10211	1	209	Retroelement
											CIRC_SIM_357	16789	17998	LTR/Gypsy
											CIRC_SIM_1111	217	2092	DNA/TcMar
											CIRC_SIM_922	2206	3877	DNA/TcMar
											CIRC_SIM_51	48271	54327	DNA/TcMar
											CIRC_SIM_4799	1	336	RC/Helitron
											CIRC_SIM_713	4347	5257	DNA/TcMar
											CIRC_SIM_8992	21	238	LTR/Gypsy
											CIRC_SIM_1007	2449	3202	DNA/Zisupton
											CIRC_SIM_4081	1	380	RC/Helitron
											CIRC_SIM_711	5833	8013	RC/Helitron
											CIRC_SIM_475	12242	14710	DNA/hAT
											CIRC_SIM_530	5419	7738	DNA/PIF
											CIRC_SIM_536	6558	7993	DNA/Dada
											CIRC_SIM_4288	76	366	DNA/TcMar
											CIRC_SIM_884	398	1294	DNA/MuLE
											CIRC_SIM_13882	1	145	LTR/Gypsy
											CIRC_SIM_28	167105	168679	DNA/Zisupton
											CIRC_SIM_646	7726	8622	DNA/TcMar
											CIRC_SIM_50	195136	195550	DNA/TcMar
											CIRC_SIM_8600	1	249	DNA/TcMar
											CIRC_SIM_7493	1	253	Retroelement
											CIRC_SIM_666	162	9363	DNA/PIF
											CIRC_SIM_380	10597	12695	DNA/PIF
											CIRC_SIM_3669	1	419	LINE/L1
											CIRC_SIM_2313	1	647	Retroelement
											CIRC_SIM_3101	1	495	LTR/Gypsy
											CIRC_SIM_1036	2225	3547	LTR/Gypsy
											CIRC_SIM_1198	1658	2548	LTR/Gypsy
											CIRC_SIM_435	17369	22230	RC/Helitron
											CIRC_SIM_12112	2	168	RC/Helitron
											CIRC_SIM_625	2762	4187	LTR/Gypsy
											CIRC_SIM_488	624	2098	LTR/Gypsy
											CIRC_SIM_3	337461	340920	DNA/PIF
											CIRC_SIM_18	113414	115087	DNA/TcMar
											CIRC_SIM_281	24871	28522	LTR/DIRS
											CIRC_SIM_903	4408	5064	DNA/Dada
											CIRC_SIM_3973	1	391	DNA/TcMar
											CIRC_SIM_15477	1	130	RC/Helitron
											CIRC_SIM_690	2	3708	LTR/DIRS
											CIRC_SIM_680	1924	6321	DNA/MuLE
											CIRC_SIM_100	133007	133701	LTR/DIRS
											CIRC_SIM_797	704	3238	RC/Helitron
											CIRC_SIM_3511	151	308	RC/Helitron
											CIRC_SIM_13351	1	150	DNA/hAT
											CIRC_SIM_101	24474	27990	DNA/PIF
											CIRC_SIM_2440	1	614	LTR/Gypsy
											CIRC_SIM_6688	1	257	LTR/Gypsy
											CIRC_SIM_2211	81	710	LTR/Copia
											CIRC_SIM_6033	1	281	RC/Helitron
											CIRC_SIM_3073	224	462	DNA/CMC
											CIRC_SIM_44	40581	41941	RC/Helitron
											CIRC_SIM_382	13934	16884	DNA/PIF
											CIRC_SIM_925	3088	4359	DNA/CMC
											CIRC_SIM_1117	772	1703	LTR/Gypsy
											CIRC_SIM_329	35007	36239	DNA/TcMar
											CIRC_SIM_16	14745	15773	TE
											CIRC_SIM_2206	2	715	DNA/PIF
											CIRC_SIM_280	233	4464	DNA/MuLE
											CIRC_SIM_836	434	5870	DNA/TcMar
											CIRC_SIM_84	110694	113094	DNA/TcMar
											CIRC_SIM_949	3341	4771	DNA/TcMar
											CIRC_SIM_15921	1	128	LTR/Gypsy
											CIRC_SIM_663	497	2897	DNA/TcMar
											CIRC_SIM_5966	1	283	DNA/PIF
											CIRC_SIM_11119	1	187	LTR/Gypsy
											CIRC_SIM_529	10035	13759	LTR/Gypsy
											CIRC_SIM_1214	1179	2499	LTR/Gypsy
											CIRC_SIM_6003	1	282	DNA/TcMar
											CIRC_SIM_942	220	1760	LTR/Gypsy
											CIRC_SIM_5188	4	318	DNA/CMC
											CIRC_SIM_355	14809	15158	DNA/hAT
											CIRC_SIM_410	712	2050	DNA/TcMar
											CIRC_SIM_1217	370	2379	DNA/MuLE
											CIRC_SIM_382	24645	26678	DNA/hAT
											CIRC_SIM_615	7720	8261	DNA/Merlin
											CIRC_SIM_498	4434	5753	RC/Helitron
											CIRC_SIM_74	58518	58613	RC/Helitron
											CIRC_SIM_7749	1	255	DNA/TcMar
											CIRC_SIM_1942	1	1097	LTR/Gypsy
											CIRC_SIM_11970	7	171	LTR/Gypsy
											CIRC_SIM_9694	1	224	LTR/Gypsy
											CIRC_SIM_372	22888	24091	LTR/Gypsy
											CIRC_SIM_14854	1	130	DNA/Dada
											CIRC_SIM_2753	119	552	DNA/TcMar
											CIRC_SIM_137	44464	45100	LINE/RTE
											CIRC_SIM_807	1438	2908	DNA/PIF
											CIRC_SIM_12224	1	166	DNA/PIF
											CIRC_SIM_688	356	2259	DNA/TcMar
											CIRC_SIM_800	4562	6277	LINE/L2
											CIRC_SIM_166	34238	34878	DNA/Dada
											CIRC_SIM_38	84129	84344	DNA
											CIRC_SIM_5124	1	97	DNA/PIF
											CIRC_SIM_44	35283	36684	LTR/Gypsy
											CIRC_SIM_112	1668	3155	DNA
											CIRC_SIM_2197	13	725	LTR/Gypsy
											CIRC_SIM_9094	1	241	DNA/Dada
											CIRC_SIM_10805	1	127	LTR/Gypsy
											CIRC_SIM_401	24584	25173	DNA/CMC
											CIRC_SIM_209	8432	11225	LINE/L1
											CIRC_SIM_2991	10	506	RC/Helitron
											CIRC_SIM_629	4009	5136	DNA/Zisupton
											CIRC_SIM_18	1736	1863	RC/Helitron
											CIRC_SIM_418	19646	19902	DNA/CMC
											CIRC_SIM_719	6067	7506	RC/Helitron
											CIRC_SIM_4264	1	368	DNA/TcMar
											CIRC_SIM_2501	1	339	RC/Helitron
											CIRC_SIM_823	1	340	DNA/PIF
											CIRC_SIM_16194	1	128	LTR/Gypsy
											CIRC_SIM_16223	2	127	LTR/Gypsy
											CIRC_SIM_624	1707	7183	DNA/CMC
											CIRC_SIM_5291	1	314	LTR/Gypsy
											CIRC_SIM_431	5314	6558	LTR/DIRS
											CIRC_SIM_656	1880	2498	RC/Helitron
											CIRC_SIM_3359	1	312	LTR/Gypsy
											CIRC_SIM_6161	1	275	DNA/Merlin
											CIRC_SIM_282	44227	46128	DNA/PIF
											CIRC_SIM_193	47306	47723	DNA/PIF
											CIRC_SIM_669	5522	5637	LTR/Gypsy
											CIRC_SIM_1603	413	642	RC/Helitron
											CIRC_SIM_1468	1	1609	DNA/CMC
											CIRC_SIM_9481	1	230	DNA/CMC
											CIRC_SIM_1035	548	1604	LTR/Gypsy
											CIRC_SIM_1389	2	1693	LTR/DIRS
											CIRC_SIM_101	6483	10921	LTR/DIRS
											CIRC_SIM_489	4668	5946	DNA/Merlin
											CIRC_SIM_526	1151	2257	DNA/Dada
											CIRC_SIM_698	1488	5799	RC/Helitron
											CIRC_SIM_14622	1	137	DNA/hAT
											CIRC_SIM_694	3761	6008	DNA/PIF
											CIRC_SIM_656	1386	1811	RC/Helitron
											CIRC_SIM_5943	1	282	LTR/Gypsy
											CIRC_SIM_264	316	876	LTR/DIRS
											CIRC_SIM_42	203505	203968	DNA/CMC
											CIRC_SIM_717	6188	7915	LTR/Gypsy
											CIRC_SIM_497	5681	7574	DNA/TcMar
											CIRC_SIM_372	14363	20831	RC/Helitron
											CIRC_SIM_501	11607	13458	DNA/Merlin
											CIRC_SIM_1146	1635	2709	LTR/Gypsy
											CIRC_SIM_571	211	988	LTR/Gypsy
											CIRC_SIM_3573	3	430	DNA/TcMar
											CIRC_SIM_4962	3	328	LTR/Gypsy
											CIRC_SIM_462	18170	19428	LINE/RTE
											CIRC_SIM_723	5337	5966	DNA/Dada
											CIRC_SIM_765	6091	6780	DNA/PIF
											CIRC_SIM_9742	1	223	RC/Helitron
											CIRC_SIM_147	1541	3622	DNA/MuLE
											CIRC_SIM_441	7569	9448	DNA/PIF
											CIRC_SIM_101	231	5524	DNA/CMC
											CIRC_SIM_63	167078	169240	DNA/TcMar
											CIRC_SIM_246	24220	25856	DNA/TcMar
											CIRC_SIM_5464	110	237	RC/Helitron
											CIRC_SIM_8271	120	253	DNA/hAT
											CIRC_SIM_10166	1	211	RC/Helitron
											CIRC_SIM_2062	26	832	LTR/Gypsy
											CIRC_SIM_3994	1	389	LTR/Gypsy
											CIRC_SIM_906	251	1606	LTR/Gypsy
											CIRC_SIM_337	3341	3666	DNA/Dada
											CIRC_SIM_675	1941	3419	Retroelement
											CIRC_SIM_7106	1	255	LTR/Gypsy
											CIRC_SIM_120	59665	61187	DNA/TcMar
											CIRC_SIM_9419	1	223	RC/Helitron
											CIRC_SIM_4673	1	344	DNA/CMC
											CIRC_SIM_584	3429	8060	DNA/MuLE
											CIRC_SIM_337	3027	3174	DNA/Dada
											CIRC_SIM_7654	1	255	LTR/Gypsy
											CIRC_SIM_733	6754	7597	DNA/CMC
											CIRC_SIM_12	143850	143932	LTR/Gypsy
											CIRC_SIM_6879	4	255	LTR/Gypsy
											CIRC_SIM_10075	1	213	LTR/Gypsy
											CIRC_SIM_320	4236	6121	DNA/Merlin
											CIRC_SIM_29	85080	90516	DNA/TcMar
											CIRC_SIM_1172	1	2505	DNA/MuLE
											CIRC_SIM_10281	1	208	LTR/Gypsy
											CIRC_SIM_101	11611	13011	LTR/Gypsy
											CIRC_SIM_386	11484	14823	DNA/TcMar
											CIRC_SIM_274	1	2317	LTR/Gypsy
											CIRC_SIM_11580	1	178	LTR/Gypsy
											CIRC_SIM_381	6994	7409	RC/Helitron
											CIRC_SIM_501	6220	8646	LTR/Gypsy
											CIRC_SIM_0	603559	604527	LTR/Gypsy
											CIRC_SIM_4318	1	364	DNA/TcMar
											CIRC_SIM_455	15674	15935	DNA/Dada
											CIRC_SIM_1096	1054	1802	DNA/CMC
											CIRC_SIM_1146	294	607	LTR/Gypsy
											CIRC_SIM_478	5604	6685	RC/Helitron
											CIRC_SIM_402	20865	22078	LTR/Gypsy
											CIRC_SIM_515	9422	10101	DNA/Dada
											CIRC_SIM_386	15612	18582	LTR/Gypsy
											CIRC_SIM_4	90789	91793	DNA/CMC
											CIRC_SIM_662	1938	2153	DNA/TcMar
											CIRC_SIM_8287	1	253	LTR/Gypsy
											CIRC_SIM_947	2250	3968	DNA/TcMar
											CIRC_SIM_847	4024	5005	LINE/RTE
											CIRC_SIM_63	1627	5701	LTR/DIRS
											CIRC_SIM_10899	1	190	LTR/Gypsy
											CIRC_SIM_359	3240	5673	DNA/CMC
											CIRC_SIM_4232	1	370	DNA/TcMar
											CIRC_SIM_12924	1	156	Retroelement
											CIRC_SIM_6	100200	101145	RC/Helitron
											CIRC_SIM_640	1324	2370	DNA/TcMar
											CIRC_SIM_169	19411	23741	RC/Helitron
											CIRC_SIM_469	6684	7436	TE
											CIRC_SIM_817	3465	6210	RC/Helitron
											CIRC_SIM_433	3072	3949	LTR/Gypsy
											CIRC_SIM_4632	2	342	RC/Helitron
											CIRC_SIM_76	2473	3647	LTR/Gypsy
											CIRC_SIM_917	2835	4753	DNA/PIF
											CIRC_SIM_14822	1	130	DNA/Dada
											CIRC_SIM_887	3618	5492	DNA/TcMar
											CIRC_SIM_777	4615	6038	RC/Helitron
											CIRC_SIM_649	6882	7645	LTR/Gypsy
											CIRC_SIM_329	1904	3378	LTR/Gypsy
											CIRC_SIM_10394	1	175	DNA/PIF
											CIRC_SIM_7090	1	255	RC/Helitron
											CIRC_SIM_707	2695	7460	LTR/DIRS
											CIRC_SIM_402	13314	15450	LTR/Gypsy
											CIRC_SIM_263	8844	11977	LTR/Gypsy
											CIRC_SIM_7751	1	255	LTR/Gypsy
											CIRC_SIM_1010	633	3325	LTR/Gypsy
											CIRC_SIM_622	8740	10307	DNA/Ginger
											CIRC_SIM_141	94979	97898	DNA/TcMar
											CIRC_SIM_493	1	3660	DNA/MuLE
											CIRC_SIM_11189	1	186	DNA/TcMar
											CIRC_SIM_781	2717	4755	DNA/CMC
											CIRC_SIM_6753	1	254	LTR/Gypsy
											CIRC_SIM_6339	1	269	LTR/Gypsy
											CIRC_SIM_7261	21	255	RC/Helitron
											CIRC_SIM_490	930	3691	DNA/PIF
											CIRC_SIM_857	2951	3106	DNA/Dada
											CIRC_SIM_127	153	610	LTR/Gypsy
											CIRC_SIM_1415	559	1739	LTR/Gypsy
											CIRC_SIM_152	69172	73204	DNA/TcMar
											CIRC_SIM_545	12671	13388	LTR/Gypsy
											CIRC_SIM_604	10552	10992	DNA/CMC
											CIRC_SIM_602	2325	4563	DNA/MuLE
											CIRC_SIM_1047	1	3404	LTR/Gypsy
											CIRC_SIM_3843	1	401	LTR/Gypsy
											CIRC_SIM_247	1	128	RC/Helitron
											CIRC_SIM_326	28255	30230	DNA/Merlin
											CIRC_SIM_4581	2	349	DNA/MuLE
											CIRC_SIM_444	6742	12382	DNA/TcMar
											CIRC_SIM_4977	7	323	LTR/Gypsy
											CIRC_SIM_275	9307	11143	DNA/PIF
											CIRC_SIM_466	13727	15008	RC/Helitron
											CIRC_SIM_763	6246	7096	DNA/PIF
											CIRC_SIM_1061	4	3453	DNA/CMC
											CIRC_SIM_697	5145	6456	DNA/MuLE
											CIRC_SIM_203	6515	16527	DNA/TcMar
											CIRC_SIM_41	2182	2561	LTR/Gypsy
											CIRC_SIM_682	1	1663	LTR/Gypsy
											CIRC_SIM_11209	1	185	DNA/CMC
											CIRC_SIM_3842	1	402	DNA/PIF
											CIRC_SIM_965	4	990	DNA/Dada
											CIRC_SIM_419	14767	17950	LTR/Gypsy
											CIRC_SIM_2723	2	557	LTR/Gypsy
											CIRC_SIM_402	22742	24972	DNA/PIF
											CIRC_SIM_650	651	943	LTR/Gypsy
											CIRC_SIM_44	36897	37273	LTR/Gypsy
											CIRC_SIM_11446	1	129	DNA/TcMar
											CIRC_SIM_4250	1	369	DNA/PIF
											CIRC_SIM_1236	227	1710	DNA
											CIRC_SIM_10809	2	194	LTR/Gypsy
											CIRC_SIM_11937	1	172	Retroelement
											CIRC_SIM_592	8137	9963	TE
											CIRC_SIM_832	999	1179	LTR/Gypsy
											CIRC_SIM_745	1	2596	DNA
											CIRC_SIM_1052	975	3161	LINE/L1
											CIRC_SIM_455	10391	10904	DNA/Dada
											CIRC_SIM_359	8297	10049	DNA/MuLE
											CIRC_SIM_381	7566	8121	RC/Helitron
											CIRC_SIM_48	85131	87784	DNA/TcMar
											CIRC_SIM_498	8424	12246	DNA/PIF
											CIRC_SIM_5134	1	320	RC/Helitron
											CIRC_SIM_57	180558	181144	DNA/Dada
											CIRC_SIM_6697	1	132	RC/Helitron
											CIRC_SIM_396	22503	23262	DNA/hAT
											CIRC_SIM_13959	1	143	Retroelement
											CIRC_SIM_593	8622	9453	DNA/PIF
											CIRC_SIM_2334	1	640	DNA/hAT
											CIRC_SIM_2453	1	612	DNA/MuLE
											CIRC_SIM_9	198794	205843	DNA/Merlin
											CIRC_SIM_852	395	2244	LTR/Gypsy
											CIRC_SIM_274	22727	26200	DNA/hAT
											CIRC_SIM_2515	2	596	DNA/CMC
											CIRC_SIM_466	4692	6348	LTR/Gypsy
											CIRC_SIM_854	909	3142	LTR/Gypsy
											CIRC_SIM_699	1155	1318	DNA/Dada
											CIRC_SIM_912	340	1037	DNA/TcMar
											CIRC_SIM_47	47480	55731	DNA/MuLE
											CIRC_SIM_462	17513	18169	LINE/L2
											CIRC_SIM_967	3042	3472	DNA/MuLE
											CIRC_SIM_1283	5	2194	LTR/Gypsy
											CIRC_SIM_540	6077	10292	RC/Helitron
											CIRC_SIM_2951	31	509	DNA/CMC
											CIRC_SIM_39	80520	81503	DNA/PIF
											CIRC_SIM_5250	1	315	RC/Helitron
											CIRC_SIM_0	394268	394359	DNA
											CIRC_SIM_466	1787	3756	DNA/Merlin
											CIRC_SIM_656	4598	4720	RC/Helitron
											CIRC_SIM_368	26998	27627	LINE/L1
											CIRC_SIM_3148	1	488	LTR/Gypsy
											CIRC_SIM_184	2736	3341	LINE/RTE
											CIRC_SIM_711	1	4256	LTR/Gypsy
											CIRC_SIM_2460	1	610	DNA/CMC
											CIRC_SIM_1016	367	2304	LTR/Gypsy
											CIRC_SIM_8127	1	254	LTR/Gypsy
											CIRC_SIM_2556	1	584	RC/Helitron
											CIRC_SIM_60	125091	132398	DNA/TcMar
											CIRC_SIM_469	16192	18930	LTR/Gypsy
											CIRC_SIM_340	21516	22930	DNA/PIF
											CIRC_SIM_6709	1	257	RC/Helitron
											CIRC_SIM_7487	1	255	LTR/Gypsy
											CIRC_SIM_4745	1	337	RC/Helitron
											CIRC_SIM_506	10258	10924	LTR/Gypsy
											CIRC_SIM_1517	1	1199	DNA/Merlin
											CIRC_SIM_7124	1	255	DNA/TcMar
											CIRC_SIM_644	3251	6927	DNA/MuLE
											CIRC_SIM_3125	4	214	TE
											CIRC_SIM_11931	1	172	RC/Helitron
											CIRC_SIM_2852	1	533	DNA/MuLE
											CIRC_SIM_501	4667	6219	LTR/Gypsy
											CIRC_SIM_286	1967	5486	LTR/Gypsy
											CIRC_SIM_1145	1	2920	DNA/MuLE
											CIRC_SIM_1031	1173	2907	LINE/L2
											CIRC_SIM_1058	1385	3542	LTR/Gypsy
											CIRC_SIM_723	5042	5198	DNA/Dada
											CIRC_SIM_753	2307	6614	RC/Helitron
											CIRC_SIM_382	497	2232	LINE/L2
											CIRC_SIM_1281	1	1440	DNA/CMC
											CIRC_SIM_112	6841	8972	DNA/TcMar
											CIRC_SIM_692	2389	4031	LINE/L2
											CIRC_SIM_565	1	2536	DNA/TcMar
											CIRC_SIM_502	2653	4534	DNA/Merlin
											CIRC_SIM_600	2624	3414	LTR/Gypsy
											CIRC_SIM_198	58245	58483	LINE/L1
											CIRC_SIM_415	12764	18025	DNA/Zisupton
											CIRC_SIM_4439	126	357	LTR/Gypsy
											CIRC_SIM_5857	1	288	DNA/TcMar
											CIRC_SIM_281	3466	4965	LTR/Gypsy
											CIRC_SIM_7196	1	84	RC/Helitron
											CIRC_SIM_6028	19	273	RC/Helitron
											CIRC_SIM_2575	1	585	DNA/TcMar
											CIRC_SIM_1242	331	2392	LTR/Gypsy
											CIRC_SIM_1088	430	2495	DNA/MuLE
											CIRC_SIM_426	21002	21159	DNA/TcMar
											CIRC_SIM_490	14520	16153	DNA/hAT
											CIRC_SIM_3	80255	83863	DNA/TcMar
											CIRC_SIM_7037	1	255	LTR/Gypsy
											CIRC_SIM_2428	6	617	DNA/CMC
											CIRC_SIM_305	2	3776	LTR/Gypsy
											CIRC_SIM_4855	1	334	LTR/Gypsy
											CIRC_SIM_47	102593	104187	DNA/TcMar
											CIRC_SIM_742	5046	6414	LTR/Gypsy
											CIRC_SIM_381	6683	6925	RC/Helitron
											CIRC_SIM_518	3672	6448	LINE/L1
											CIRC_SIM_113	89614	93485	LTR/Gypsy
											CIRC_SIM_576	10597	12875	DNA/MuLE
											CIRC_SIM_367	23626	26779	LTR/Gypsy
											CIRC_SIM_88	97690	99220	DNA/MuLE
											CIRC_SIM_14337	1	138	LTR/Gypsy
											CIRC_SIM_4816	1	336	DNA/PIF
											CIRC_SIM_10157	128	211	RC/Helitron
											CIRC_SIM_296	2320	6960	DNA/MuLE
											CIRC_SIM_1113	1480	2982	LTR/Gypsy
											CIRC_SIM_451	6446	10906	DNA/CMC
											CIRC_SIM_28	48428	48709	DNA/TcMar
											CIRC_SIM_11118	1	187	LTR/Gypsy
											CIRC_SIM_111	9158	12837	LTR/Gypsy
											CIRC_SIM_24	127031	132894	DNA/MuLE
											CIRC_SIM_60	72933	75492	LTR/Gypsy
											CIRC_SIM_9	136161	140615	RC/Helitron
											CIRC_SIM_202	10765	12197	LTR/DIRS
											CIRC_SIM_7845	2	255	LTR/Gypsy
											CIRC_SIM_4225	1	369	RC/Helitron
											CIRC_SIM_4008	53	167	DNA/Zisupton
											CIRC_SIM_420	15215	16650	DNA/Merlin
											CIRC_SIM_35	98530	98737	DNA
											CIRC_SIM_397	14505	18991	DNA/CMC
											CIRC_SIM_76	62368	65710	DNA/TcMar
											CIRC_SIM_372	24216	26910	LTR/Gypsy
											CIRC_SIM_18	6239	6582	RC/Helitron
											CIRC_SIM_3305	228	465	LTR/Gypsy
											CIRC_SIM_14377	1	140	DNA/Merlin
											CIRC_SIM_5593	1	299	LTR/Gypsy
											CIRC_SIM_434	1771	3179	DNA/Maverick
											CIRC_SIM_140	78563	80092	DNA/PIF
											CIRC_SIM_84	4041	14460	LTR/DIRS
											CIRC_SIM_407	16302	16528	DNA/TcMar
											CIRC_SIM_9965	1	216	DNA/PIF
											CIRC_SIM_424	5703	6866	DNA/TcMar
											CIRC_SIM_144	91319	91922	DNA/PIF
											CIRC_SIM_1328	127	2018	LTR/Gypsy
											CIRC_SIM_433	15633	17336	DNA/TcMar
											CIRC_SIM_11264	1	139	LTR/Gypsy
											CIRC_SIM_671	7877	9124	DNA/PIF
											CIRC_SIM_160	3058	4763	LINE/L1
											CIRC_SIM_172	2669	6615	DNA/TcMar
											CIRC_SIM_382	20066	24644	DNA/hAT
											CIRC_SIM_1377	851	1848	RC/Helitron
											CIRC_SIM_4386	1	356	RC/Helitron
											CIRC_SIM_671	1568	7809	Retroelement
											CIRC_SIM_3761	1	409	LTR/Gypsy
											CIRC_SIM_7775	1	255	LTR/Gypsy
											CIRC_SIM_13	146707	147365	LTR/Gypsy
											CIRC_SIM_486	5277	8184	LTR/Gypsy
											CIRC_SIM_2740	1	554	DNA/TcMar
											CIRC_SIM_281	30314	33162	DNA/PIF
											CIRC_SIM_486	8920	9712	LTR/Gypsy
											CIRC_SIM_36	218785	218877	DNA
											CIRC_SIM_7079	1	255	DNA/TcMar
											CIRC_SIM_1175	2	2706	RC/Helitron
											CIRC_SIM_5381	1	290	LTR/Gypsy
											CIRC_SIM_1650	217	1177	LTR/Gypsy
											CIRC_SIM_2282	1	665	LTR/Gypsy
											CIRC_SIM_805	3469	5140	DNA/TcMar
											CIRC_SIM_5220	1	316	Retroelement
											CIRC_SIM_7920	17	250	DNA/Dada
											CIRC_SIM_1408	234	1502	DNA/CMC
											CIRC_SIM_420	19993	22403	DNA/hAT
											CIRC_SIM_506	8371	10255	DNA/Merlin
											CIRC_SIM_610	5311	5757	DNA/Dada
											CIRC_SIM_12	215564	217316	DNA/TcMar
											CIRC_SIM_488	375	623	LTR/Gypsy
											CIRC_SIM_1136	1137	1296	DNA/Dada
											CIRC_SIM_9765	1	221	LTR/Gypsy
											CIRC_SIM_700	1182	1516	DNA/hAT
											CIRC_SIM_5587	129	300	RC/Helitron
											CIRC_SIM_2112	1	91	TE
											CIRC_SIM_110	110735	117728	DNA/MuLE
											CIRC_SIM_74	1233	1389	DNA/Dada
											CIRC_SIM_231	46669	46774	DNA
											CIRC_SIM_821	1	3184	DNA/MuLE
											CIRC_SIM_713	1	4339	DNA/MuLE
											CIRC_SIM_6932	1	255	DNA/TcMar
											CIRC_SIM_4262	59	364	LINE
											CIRC_SIM_543	721	9369	LTR/Gypsy
											CIRC_SIM_863	1628	4627	DNA/Merlin
											CIRC_SIM_2502	1	478	DNA/CMC
											CIRC_SIM_844	3957	4084	DNA/Dada
											CIRC_SIM_218	62003	62828	TE
											CIRC_SIM_5133	1	320	LTR/Gypsy
											CIRC_SIM_359	12576	15372	Retroelement
											CIRC_SIM_603	8625	11395	DNA/PIF
											CIRC_SIM_115	55178	61254	DNA/TcMar
											CIRC_SIM_199	1047	1933	LINE/L1
											CIRC_SIM_133	12083	12854	DNA/TcMar
											CIRC_SIM_65	145413	150487	LINE/RTE
											CIRC_SIM_9463	1	231	LTR/Gypsy
											CIRC_SIM_7259	1	206	RC/Helitron
											CIRC_SIM_410	8882	14336	LTR/DIRS
											CIRC_SIM_1064	2	1572	LTR/Gypsy
											CIRC_SIM_772	1927	6934	LTR/Gypsy
											CIRC_SIM_1035	2940	3629	LTR/Gypsy
											CIRC_SIM_340	2	9871	DNA/PIF
											CIRC_SIM_9854	4	218	LTR/Gypsy
											CIRC_SIM_640	5982	9707	LINE/L1
											CIRC_SIM_614	6824	9225	DNA/TcMar
											CIRC_SIM_359	15949	18836	DNA/PIF
											CIRC_SIM_7408	1	255	DNA/TcMar
											CIRC_SIM_483	1	3679	DNA/PIF
											CIRC_SIM_396	2018	4735	DNA/PIF
											CIRC_SIM_1334	1	1996	DNA/TcMar
											CIRC_SIM_288	31134	31277	DNA/TcMar
											CIRC_SIM_35	35514	38398	DNA/PIF
											CIRC_SIM_9708	1	224	DNA/TcMar
											CIRC_SIM_367	22297	23569	LTR/Gypsy
											CIRC_SIM_641	5898	6154	DNA/CMC
											CIRC_SIM_2808	2	539	LINE
											CIRC_SIM_130	95575	95948	DNA/Dada
											CIRC_SIM_137	43648	44368	LTR/Gypsy
											CIRC_SIM_544	749	10532	LINE/L1
											CIRC_SIM_25	295473	297691	LTR/Gypsy
											CIRC_SIM_38	84491	84916	DNA
											CIRC_SIM_667	1	1108	LTR/Gypsy
											CIRC_SIM_504	7191	13196	DNA/CMC
											CIRC_SIM_940	2614	3942	LINE/RTE
											CIRC_SIM_8101	1	236	RC/Helitron
											CIRC_SIM_449	1	2378	LTR/Gypsy
											CIRC_SIM_142	92511	93096	DNA/Dada
											CIRC_SIM_51	91203	91269	DNA
											CIRC_SIM_104	2819	3858	LINE
											CIRC_SIM_410	3185	4547	DNA/TcMar
											CIRC_SIM_5265	1	315	DNA/CMC
											CIRC_SIM_4218	1	371	LTR/Gypsy
											CIRC_SIM_2996	1	513	LTR/Gypsy
											CIRC_SIM_5709	1	293	DNA/hAT
											CIRC_SIM_114	26434	29242	DNA/PIF
											CIRC_SIM_3459	1	444	LTR/Gypsy
											CIRC_SIM_856	1539	2886	LTR/Gypsy
											CIRC_SIM_830	4705	5291	DNA/Dada
											CIRC_SIM_701	732	6089	LINE/RTE
											CIRC_SIM_380	1071	2794	LTR/Gypsy
											CIRC_SIM_4349	8	363	RC/Helitron
											CIRC_SIM_57	170240	173169	DNA/MuLE
											CIRC_SIM_1064	2552	3445	LTR/Gypsy
											CIRC_SIM_1015	190	3762	LTR/DIRS
											CIRC_SIM_1364	1511	1652	TE
											CIRC_SIM_31	254679	256737	DNA/PiggyBac
											CIRC_SIM_736	2018	2529	DNA/Dada
											CIRC_SIM_230	57339	62140	RC/Helitron
											CIRC_SIM_2041	1	583	DNA/MuLE
											CIRC_SIM_5	146760	150776	LTR/DIRS
											CIRC_SIM_326	186	4054	RC/Helitron
											CIRC_SIM_49	14910	18354	DNA/MuLE
											CIRC_SIM_27	64709	66065	RC/Helitron
											CIRC_SIM_2938	1	397	DNA/PIF
											CIRC_SIM_732	1125	4391	DNA/TcMar
											CIRC_SIM_7004	1	255	DNA/PIF
											CIRC_SIM_1177	125	991	LTR/DIRS
											CIRC_SIM_5391	1	259	RC/Helitron
											CIRC_SIM_296	20468	21893	LTR/Gypsy
											CIRC_SIM_21	300956	305000	LINE/RTE
											CIRC_SIM_10431	1	202	DNA/Dada
											CIRC_SIM_2880	1	530	DNA/TcMar
											CIRC_SIM_1070	1882	2546	DNA/CMC
											CIRC_SIM_545	8978	10390	LTR/Gypsy
											CIRC_SIM_651	3298	5030	TE
											CIRC_SIM_1031	2908	3641	LINE/RTE
											CIRC_SIM_5639	15	297	LTR/Gypsy
											CIRC_SIM_144	8112	9535	RC/Helitron
											CIRC_SIM_15765	1	129	DNA/Dada
											CIRC_SIM_2005	127	961	LTR/Gypsy
											CIRC_SIM_9273	1	237	Retroelement
											CIRC_SIM_549	7705	8341	TE
											CIRC_SIM_1499	182	479	RC/Helitron
											CIRC_SIM_9856	77	217	TE
											CIRC_SIM_315	157	1075	DNA/hAT
											CIRC_SIM_127	1545	2514	LTR/Gypsy
											CIRC_SIM_281	34663	36099	DNA/TcMar
											CIRC_SIM_263	14311	18507	LINE
											CIRC_SIM_853	2598	5942	DNA/Ginger
											CIRC_SIM_1229	2	2098	DNA/TcMar
											CIRC_SIM_955	1178	1408	LTR/Gypsy
											CIRC_SIM_9424	1	232	RC/Helitron
											CIRC_SIM_433	7634	10061	LTR/Gypsy
											CIRC_SIM_2090	1	831	DNA/MuLE
											CIRC_SIM_3018	11	510	RC/Helitron
											CIRC_SIM_3732	2	291	DNA/Dada
											CIRC_SIM_9248	1	237	LTR/Gypsy
											CIRC_SIM_5854	1	288	LTR/Gypsy
											CIRC_SIM_3683	1	418	DNA/PIF
											CIRC_SIM_1390	1	1812	DNA/TcMar
											CIRC_SIM_364	26148	27604	DNA/TcMar
											CIRC_SIM_1109	1252	2119	DNA/CMC
											CIRC_SIM_7165	1	254	LTR/Gypsy
											CIRC_SIM_358	3032	7953	DNA/TcMar
											CIRC_SIM_189	22330	22919	RC/Helitron
											CIRC_SIM_865	2860	3346	LTR/Gypsy
											CIRC_SIM_97	99039	103280	LTR/DIRS
											CIRC_SIM_289	8104	8540	DNA/TcMar
											CIRC_SIM_7985	1	255	LTR/Copia
											CIRC_SIM_4122	1	377	LTR/Gypsy
											CIRC_SIM_359	743	2188	DNA/PIF
											CIRC_SIM_56	11281	15513	DNA/PIF
											CIRC_SIM_968	340	820	DNA/PiggyBac
											CIRC_SIM_296	23774	24147	LTR/Gypsy
											CIRC_SIM_581	6716	11656	DNA/TcMar
											CIRC_SIM_625	508	881	LTR/Gypsy
											CIRC_SIM_15830	1	129	LTR/Gypsy
											CIRC_SIM_7731	36	235	DNA/Merlin
											CIRC_SIM_10130	1	212	LTR/Gypsy
											CIRC_SIM_590	10999	12118	LINE/RTE
											CIRC_SIM_959	259	2117	DNA/PIF
											CIRC_SIM_97	125948	135071	LINE
											CIRC_SIM_200	14629	22897	DNA/CMC
											CIRC_SIM_5290	1	314	LTR/Gypsy
											CIRC_SIM_111	8528	8871	LTR/Gypsy
											CIRC_SIM_25	292228	292572	RC/Helitron
											CIRC_SIM_342	28098	32207	LTR/DIRS
											CIRC_SIM_100	126099	126226	DNA
											CIRC_SIM_446	4532	4902	DNA/CMC
											CIRC_SIM_1278	1	2197	DNA/CMC
											CIRC_SIM_1141	1	2929	DNA/PIF
											CIRC_SIM_47	183281	187613	LTR/DIRS
											CIRC_SIM_1153	1	2526	DNA/PIF
											CIRC_SIM_540	1	5061	RC/Helitron
											CIRC_SIM_374	27268	27911	LINE
											CIRC_SIM_36	35196	36321	RC/Helitron
											CIRC_SIM_431	1	3116	DNA/TcMar
											CIRC_SIM_211	60869	61580	DNA/TcMar
											CIRC_SIM_6	283935	287011	LTR/Gypsy
											CIRC_SIM_230	8447	10175	DNA/TcMar
											CIRC_SIM_533	12064	14383	RC/Helitron
											CIRC_SIM_9524	1	227	DNA/CMC
											CIRC_SIM_14338	1	140	DNA/Merlin
											CIRC_SIM_59	127246	129474	DNA/MuLE
											CIRC_SIM_37	168252	168747	DNA/Dada
											CIRC_SIM_6	99005	100189	RC/Helitron
											CIRC_SIM_1199	118	1762	DNA/PIF
											CIRC_SIM_2402	1	580	DNA/MuLE
											CIRC_SIM_9311	1	234	DNA/PIF
											CIRC_SIM_18	243360	244339	TE
											CIRC_SIM_38	125631	129045	LINE
											CIRC_SIM_10175	1	210	Retroelement
											CIRC_SIM_6276	2	271	DNA/Dada
											CIRC_SIM_2267	1	674	DNA/hAT
											CIRC_SIM_441	19957	20071	DNA/Zisupton
											CIRC_SIM_4047	4	384	LTR/Gypsy
											CIRC_SIM_386	24077	24943	DNA/CMC
											CIRC_SIM_932	4456	4932	DNA/TcMar
											CIRC_SIM_628	8009	10380	LTR/Gypsy
											CIRC_SIM_2823	1	538	DNA/CMC
											CIRC_SIM_529	2097	2688	RC/Helitron
											CIRC_SIM_816	1	6271	DNA/PIF
											CIRC_SIM_2751	131	545	LINE/RTE
											CIRC_SIM_1119	172	3074	LTR/Gypsy
											CIRC_SIM_815	2534	6347	DNA/TcMar
											CIRC_SIM_329	33170	33756	DNA/Dada
											CIRC_SIM_983	326	4332	LTR/Gypsy
											CIRC_SIM_1056	2781	3316	DNA/Merlin
											CIRC_SIM_296	6961	9645	DNA/TcMar
											CIRC_SIM_146	5504	6102	RC/Helitron
											CIRC_SIM_9254	1	237	DNA/CMC
											CIRC_SIM_32	220394	223203	LINE/L1
											CIRC_SIM_475	8428	8837	DNA/Dada
											CIRC_SIM_12893	1	156	Retroelement
											CIRC_SIM_830	5093	5357	DNA/Dada
											CIRC_SIM_2913	3	525	LTR/Gypsy
											CIRC_SIM_848	4734	5264	LTR/Gypsy
											CIRC_SIM_847	2362	3698	LTR/Gypsy
											CIRC_SIM_1082	860	2961	RC/Helitron
											CIRC_SIM_5876	1	287	LTR
											CIRC_SIM_488	2468	3829	LTR/Gypsy
											CIRC_SIM_895	65	1579	TE
											CIRC_SIM_587	10315	11352	DNA/CMC
											CIRC_SIM_3060	1	506	Retroelement
											CIRC_SIM_484	7718	10418	DNA/TcMar
											CIRC_SIM_483	5242	10934	LTR/Gypsy
											CIRC_SIM_920	2364	3014	DNA/CMC
											CIRC_SIM_317	2299	3368	DNA/TcMar
											CIRC_SIM_56	184149	184249	DNA/Zisupton
											CIRC_SIM_7836	1	255	DNA/CMC
											CIRC_SIM_91	55627	56453	DNA/Dada
											CIRC_SIM_13303	1	151	RC/Helitron
											CIRC_SIM_504	557	3027	DNA/PiggyBac
											CIRC_SIM_9018	1	243	DNA/PIF
											CIRC_SIM_401	1008	4063	RC/Helitron
											CIRC_SIM_91	59992	63620	DNA/TcMar
											CIRC_SIM_329	3748	5108	LTR/Gypsy
											CIRC_SIM_259	976	3303	RC/Helitron
											CIRC_SIM_982	3050	4335	DNA/TcMar
											CIRC_SIM_446	15507	19528	DNA/MuLE
											CIRC_SIM_548	4227	6019	DNA/MuLE
											CIRC_SIM_25	292977	294674	LTR/Gypsy
											CIRC_SIM_513	134	4756	DNA
											CIRC_SIM_2761	12	426	DNA/hAT
											CIRC_SIM_296	22090	23574	LTR/Gypsy
											CIRC_SIM_529	8375	8828	RC/Helitron
											CIRC_SIM_435	14217	14626	DNA/Dada
											CIRC_SIM_521	127	1238	DNA/PIF
											MUCOR_SAT_387	3661	5831	RC/Helitron
											MUCOR_SAT_543	3013	5369	LTR/Gypsy
											MUCOR_SAT_18	52151	58156	DNA/TcMar
											MUCOR_SAT_532	530	4845	LTR
											MUCOR_SAT_81	1	127	DNA/TcMar
											MUCOR_SAT_7	2639	3116	LTR/Gypsy
											MUCOR_SAT_301	12198	17314	DNA/TcMar
											MUCOR_SAT_97	75772	79627	DNA/MuLE
											MUCOR_SAT_342	4781	5425	DNA/Merlin
											MUCOR_SAT_551	3128	5230	LTR/Gypsy
											MUCOR_SAT_3713	1	255	LINE/CR1
											MUCOR_SAT_132	1	956	DNA/PIF
											MUCOR_SAT_99	43822	46545	LTR
											MUCOR_SAT_309	6347	8079	DNA/TcMar
											MUCOR_SAT_90	4485	4979	LINE/L1
											MUCOR_SAT_613	255	3878	LINE
											MUCOR_SAT_517	1858	3326	LTR/Gypsy
											MUCOR_SAT_473	3673	5358	RC/Helitron
											MUCOR_SAT_97	79628	83161	DNA/TcMar
											MUCOR_SAT_338	1681	2105	RC/Helitron
											MUCOR_SAT_222	4715	5052	RC/Helitron
											MUCOR_SAT_1759	125	444	RC/Helitron
											MUCOR_SAT_417	128	2685	LINE/L1
											MUCOR_SAT_249	12925	14214	LINE
											MUCOR_SAT_2946	23	294	LTR/Gypsy
											MUCOR_SAT_21	6668	7125	DNA/TcMar
											MUCOR_SAT_115	102488	104269	DNA/TcMar
											MUCOR_SAT_5052	1	209	RC/Helitron
											MUCOR_SAT_406	5993	8080	DNA/TcMar
											MUCOR_SAT_342	846	4439	DNA/CMC
											MUCOR_SAT_102	8879	9009	LTR/Caulimovirus
											MUCOR_SAT_437	6007	7319	LTR/Gypsy
											MUCOR_SAT_300	12150	14046	DNA/PIF
											MUCOR_SAT_1354	1	559	LTR/DIRS
											MUCOR_SAT_1124	334	609	DNA/CMC
											MUCOR_SAT_18	103847	106572	LTR
											MUCOR_SAT_1348	114	261	DNA/Dada
											MUCOR_SAT_507	26	4546	LTR/Gypsy
											MUCOR_SAT_540	1	1252	DNA/PIF
											MUCOR_SAT_5951	1	154	LTR
											MUCOR_SAT_433	635	4913	LINE
											MUCOR_SAT_200	35688	37403	DNA/CMC
											MUCOR_SAT_262	10144	12088	LINE/L1
											MUCOR_SAT_291	12206	12744	RC/Helitron
											MUCOR_SAT_42	199993	200297	DNA/TcMar
											MUCOR_SAT_13	26094	28140	DNA/CMC
											MUCOR_SAT_590	1621	2767	LTR/Gypsy
											MUCOR_SAT_51	127152	132273	DNA/MuLE
											MUCOR_SAT_371	1088	3215	DNA/MuLE
											MUCOR_SAT_98	60668	60792	DNA
											MUCOR_SAT_262	6181	9638	RC/Helitron
											MUCOR_SAT_355	1607	3814	DNA/PIF
											MUCOR_SAT_118	94984	99515	LTR/Gypsy
											MUCOR_SAT_4313	1	127	LTR/Gypsy
											MUCOR_SAT_691	1394	2923	DNA/MuLE
											MUCOR_SAT_259	11561	13917	LINE/L1
											MUCOR_SAT_241	17403	23159	DNA/MuLE
											MUCOR_SAT_604	899	4269	LINE
											MUCOR_SAT_356	2406	3308	DNA/hAT
											MUCOR_SAT_221	38089	38264	DNA/Dada
											MUCOR_SAT_391	295	1954	DNA
											MUCOR_SAT_260	10059	10561	DNA/TcMar
											MUCOR_SAT_93	45533	53651	DNA/MuLE
											MUCOR_SAT_278	5211	6655	DNA/MuLE
											MUCOR_SAT_54	114066	115588	DNA/TcMar
											MUCOR_SAT_7	145016	147061	DNA/TcMar
											MUCOR_SAT_1426	1	415	DNA/PIF
											MUCOR_SAT_167	770	3792	DNA/MuLE
											MUCOR_SAT_14	288156	288870	DNA/TcMar
											MUCOR_SAT_68	102226	103302	DNA/TcMar
											MUCOR_SAT_124	82361	82489	DNA
											MUCOR_SAT_13	529	7970	LINE/L1
											MUCOR_SAT_20	134962	136280	DNA/TcMar
											MUCOR_SAT_225	4393	5802	LTR/Gypsy
											MUCOR_SAT_27	239636	239807	DNA/TcMar
											MUCOR_SAT_8	55540	57858	DNA/TcMar
											MUCOR_SAT_469	1	2686	DNA/CMC
											MUCOR_SAT_218	36621	37504	DNA/CMC
											MUCOR_SAT_2591	98	305	DNA/Dada
											MUCOR_SAT_13	24245	25766	DNA/TcMar
											MUCOR_SAT_346	9071	12115	LTR/Gypsy
											MUCOR_SAT_4229	1	215	DNA/Dada
											MUCOR_SAT_296	129	1690	DNA/PIF
											MUCOR_SAT_919	202	1009	LTR/Gypsy
											MUCOR_SAT_363	3891	5234	LTR/Gypsy
											MUCOR_SAT_5276	1	190	LTR/Gypsy
											MUCOR_SAT_111	4955	13436	TE
											MUCOR_SAT_595	1791	2521	DNA/PIF
											MUCOR_SAT_369	2152	6426	DNA/CMC
											MUCOR_SAT_257	10431	11627	DNA/MuLE
											MUCOR_SAT_99	110777	111666	LTR/Gypsy
											MUCOR_SAT_412	7666	8670	LTR/Gypsy
											MUCOR_SAT_3559	1	255	LTR/Gypsy
											MUCOR_SAT_387	2103	2972	RC/Helitron
											MUCOR_SAT_16	11171	11965	DNA/TcMar
											MUCOR_SAT_649	16	1516	DNA/TcMar
											MUCOR_SAT_1074	264	684	LTR/Gypsy
											MUCOR_SAT_318	13655	14324	LINE
											MUCOR_SAT_291	17506	19177	DNA/CMC
											MUCOR_SAT_369	8049	8344	LTR/Gypsy
											MUCOR_SAT_251	23893	26202	LINE/L1
											MUCOR_SAT_6	161855	162352	DNA/TcMar
											MUCOR_SAT_1132	1	529	DNA/TcMar
											MUCOR_SAT_889	6	1251	LTR/DIRS
											MUCOR_SAT_6009	1	152	LTR/Gypsy
											MUCOR_SAT_4	36542	40683	DNA/MuLE
											MUCOR_SAT_91	10373	11202	DNA/TcMar
											MUCOR_SAT_246	17110	18853	TE
											MUCOR_SAT_269	9613	10176	DNA/TcMar
											MUCOR_SAT_6000	1	152	LTR/Gypsy
											MUCOR_SAT_224	6572	6827	DNA/Dada
											MUCOR_SAT_215	14931	16543	DNA/TcMar
											MUCOR_SAT_3943	1	255	LINE
											MUCOR_SAT_2508	1	337	LTR/Gypsy
											MUCOR_SAT_360	10577	11917	LTR/Gypsy
											MUCOR_SAT_8	22990	24237	DNA/TcMar
											MUCOR_SAT_69	48801	50514	DNA/TcMar
											MUCOR_SAT_2247	1	358	DNA/Merlin
											MUCOR_SAT_10	440774	441338	DNA/TcMar
											MUCOR_SAT_197	45127	46469	LTR/Gypsy
											MUCOR_SAT_1025	1	775	LTR/Gypsy
											MUCOR_SAT_85	127356	128222	DNA/TcMar
											MUCOR_SAT_274	7838	9082	LINE/L1
											MUCOR_SAT_3831	3	255	LTR/Gypsy
											MUCOR_SAT_231	15966	27176	LTR/Gypsy
											MUCOR_SAT_352	9760	12923	LTR
											MUCOR_SAT_1685	1	460	LTR/Gypsy
											MUCOR_SAT_245	20579	30429	DNA/CMC
											MUCOR_SAT_665	1562	3329	RC/Helitron
											MUCOR_SAT_517	3487	3831	LTR/Gypsy
											MUCOR_SAT_42	59040	60333	DNA/TcMar
											MUCOR_SAT_1	592853	596547	DNA/CMC
											MUCOR_SAT_1462	1	525	DNA/TcMar
											MUCOR_SAT_7	178493	180107	DNA/PIF
											MUCOR_SAT_44	17795	19731	DNA/PiggyBac
											MUCOR_SAT_427	2996	3341	LTR/Gypsy
											MUCOR_SAT_93	77734	82518	DNA/MuLE
											MUCOR_SAT_593	1233	2984	DNA/TcMar
											MUCOR_SAT_105	42512	47604	DNA/TcMar
											MUCOR_SAT_251	26203	31073	DNA/MuLE
											MUCOR_SAT_305	3111	3698	DNA/Dada
											MUCOR_SAT_273	16916	19199	DNA/TcMar
											MUCOR_SAT_96	22218	28929	DNA/MuLE
											MUCOR_SAT_151	49658	50033	DNA/TcMar
											MUCOR_SAT_53	75418	79971	DNA/MuLE
											MUCOR_SAT_109	58042	58333	LTR/Gypsy
											MUCOR_SAT_145	60244	70178	DNA/TcMar
											MUCOR_SAT_894	72	952	DNA/CMC
											MUCOR_SAT_437	500	2785	DNA/TcMar
											MUCOR_SAT_249	30090	31428	DNA/TcMar
											MUCOR_SAT_6814	1	131	RC/Helitron
											MUCOR_SAT_1002	5	838	LTR/Gypsy
											MUCOR_SAT_869	1	1303	LTR/Gypsy
											MUCOR_SAT_45	114950	121111	DNA/TcMar
											MUCOR_SAT_111	76073	76558	DNA/MuLE
											MUCOR_SAT_674	1	1411	LTR/Gypsy
											MUCOR_SAT_276	994	2706	DNA/CMC
											MUCOR_SAT_272	22295	23376	LTR/Gypsy
											MUCOR_SAT_316	13179	16514	LTR/DIRS
											MUCOR_SAT_3736	1	255	DNA/TcMar
											MUCOR_SAT_93	121	690	DNA/MuLE
											MUCOR_SAT_3360	1	261	DNA/TcMar
											MUCOR_SAT_353	1695	5220	LTR/Gypsy
											MUCOR_SAT_272	10565	12792	DNA/CMC
											MUCOR_SAT_922	111	997	DNA/PIF
											MUCOR_SAT_272	18323	19624	LTR/Gypsy
											MUCOR_SAT_376	3733	10846	LINE
											MUCOR_SAT_20	150236	150318	DNA/PIF
											MUCOR_SAT_744	1036	1722	DNA/TcMar
											MUCOR_SAT_49	35936	38198	DNA/TcMar
											MUCOR_SAT_215	12021	12265	DNA/Dada
											MUCOR_SAT_404	4302	4677	RC/Helitron
											MUCOR_SAT_273	1865	3278	DNA/TcMar
											MUCOR_SAT_4	287473	287596	DNA
											MUCOR_SAT_97	1122	1999	DNA/PIF
											MUCOR_SAT_352	5935	7701	DNA/CMC
											MUCOR_SAT_118	68606	69537	DNA/TcMar
											MUCOR_SAT_5645	1	168	LTR/Gypsy
											MUCOR_SAT_500	4932	5960	LTR/Gypsy
											MUCOR_SAT_257	11678	12888	DNA/TcMar
											MUCOR_SAT_717	2060	2396	LTR/Gypsy
											MUCOR_SAT_456	126	1393	LTR/DIRS
											MUCOR_SAT_344	916	10268	DNA/MuLE
											MUCOR_SAT_743	883	2295	LTR/Gypsy
											MUCOR_SAT_4111	1	252	LTR/Gypsy
											MUCOR_SAT_357	8866	11609	LTR/Gypsy
											MUCOR_SAT_6014	2	149	LTR/DIRS
											MUCOR_SAT_102	9278	9708	LTR/Gypsy
											MUCOR_SAT_153	30684	32591	LINE/L1
											MUCOR_SAT_116	12540	13905	DNA/TcMar
											MUCOR_SAT_3283	1	265	LTR/Gypsy
											MUCOR_SAT_3947	1	255	DNA/CMC
											MUCOR_SAT_288	20980	21468	DNA/TcMar
											MUCOR_SAT_4218	1	251	RC/Helitron
											MUCOR_SAT_858	31	554	LTR/Gypsy
											MUCOR_SAT_321	7911	10056	DNA/TcMar
											MUCOR_SAT_3	519762	519949	DNA/TcMar
											MUCOR_SAT_926	6	1101	DNA/Dada
											MUCOR_SAT_283	15776	16671	LTR/Gypsy
											MUCOR_SAT_1160	1	601	LINE/L1
											MUCOR_SAT_93	4362	6096	DNA/TcMar
											MUCOR_SAT_551	165	980	Retroelement
											MUCOR_SAT_215	1382	2258	DNA/PIF
											MUCOR_SAT_514	663	1560	DNA/TcMar
											MUCOR_SAT_3538	1	255	RC/Helitron
											MUCOR_SAT_93	67886	74924	LTR/DIRS
											MUCOR_SAT_3896	2	206	DNA/CMC
											MUCOR_SAT_1500	1	334	LTR/Gypsy
											MUCOR_SAT_1486	24	517	DNA/CMC
											MUCOR_SAT_187	33972	36268	DNA/PIF
											MUCOR_SAT_383	5349	9989	DNA/PIF
											MUCOR_SAT_505	2195	2521	LTR/Gypsy
											MUCOR_SAT_200	45089	46194	RC/Helitron
											MUCOR_SAT_280	9572	10015	DNA/TcMar
											MUCOR_SAT_262	21231	22157	DNA/TcMar
											MUCOR_SAT_4	29120	29882	DNA/TcMar
											MUCOR_SAT_150	63415	64358	DNA/TcMar
											MUCOR_SAT_5030	22	211	LTR/Gypsy
											MUCOR_SAT_318	5237	8828	LINE
											MUCOR_SAT_35	207737	217197	DNA/TcMar
											MUCOR_SAT_24	151892	152046	DNA
											MUCOR_SAT_2664	1	198	DNA/TcMar
											MUCOR_SAT_225	13847	16955	LINE
											MUCOR_SAT_1305	1	450	DNA/TcMar
											MUCOR_SAT_215	20359	28247	LINE/L1
											MUCOR_SAT_5120	1	203	RC/Helitron
											MUCOR_SAT_296	2285	16890	LTR/Gypsy
											MUCOR_SAT_465	1711	2991	DNA/CMC
											MUCOR_SAT_542	2118	3948	LTR/Gypsy
											MUCOR_SAT_448	3785	5829	DNA/TcMar
											MUCOR_SAT_503	2161	3393	LTR/Gypsy
											MUCOR_SAT_532	4845	5538	DNA/TcMar
											MUCOR_SAT_395	2039	4371	DNA/CMC
											MUCOR_SAT_508	2908	4265	LTR/Gypsy
											MUCOR_SAT_357	3015	5885	DNA/CMC
											MUCOR_SAT_545	1062	5281	DNA/CMC
											MUCOR_SAT_5282	1	189	LTR/Gypsy
											MUCOR_SAT_453	125	1123	DNA/TcMar
											MUCOR_SAT_393	1	590	DNA/TcMar
											MUCOR_SAT_331	9693	13777	DNA/TcMar
											MUCOR_SAT_328	1043	1474	LINE/RTE
											MUCOR_SAT_75	86099	86846	DNA/TcMar
											MUCOR_SAT_3447	2	255	RC/Helitron
											MUCOR_SAT_189	891	1532	LTR/Gypsy
											MUCOR_SAT_447	22	3998	LTR/Gypsy
											MUCOR_SAT_374	623	1065	LTR/Gypsy
											MUCOR_SAT_315	6899	10540	DNA/PIF
											MUCOR_SAT_374	1219	3488	LTR/Gypsy
											MUCOR_SAT_417	7247	8311	RC/Helitron
											MUCOR_SAT_503	970	1391	LTR/Gypsy
											MUCOR_SAT_81	128890	129235	DNA/Dada
											MUCOR_SAT_424	2513	7929	LTR/Gypsy
											MUCOR_SAT_1842	7	399	DNA/Dada
											MUCOR_SAT_200	18903	19197	DNA/MuLE
											MUCOR_SAT_3502	1	255	LTR/Gypsy
											MUCOR_SAT_515	792	2635	LTR/Gypsy
											MUCOR_SAT_5687	1	166	LTR/Gypsy
											MUCOR_SAT_1487	1	517	DNA/CMC
											MUCOR_SAT_381	1710	5335	DNA/TcMar
											MUCOR_SAT_13	19138	24244	LTR/Gypsy
											MUCOR_SAT_114	47758	48506	DNA/PIF
											MUCOR_SAT_517	250	1535	LTR/Gypsy
											MUCOR_SAT_689	3	2972	DNA/MuLE
											MUCOR_SAT_108	3978	13840	LINE/L1
											MUCOR_SAT_17	222811	223525	DNA
											MUCOR_SAT_99	113368	113750	LTR/Gypsy
											MUCOR_SAT_189	45821	47706	LINE/L1
											MUCOR_SAT_15	361531	366409	LTR/Gypsy
											MUCOR_SAT_24	262164	268191	DNA/TcMar
											MUCOR_SAT_520	3601	5093	DNA/TcMar
											MUCOR_SAT_112	79274	80871	DNA/TcMar
											MUCOR_SAT_5580	2	172	LTR/Gypsy
											MUCOR_SAT_435	5553	5942	DNA/Dada
											MUCOR_SAT_183	33806	34172	LINE
											MUCOR_SAT_492	2932	4325	LTR/Gypsy
											MUCOR_SAT_346	2635	7514	DNA/MuLE
											MUCOR_SAT_5139	1	199	LTR/Gypsy
											MUCOR_SAT_31	213482	213824	DNA/TcMar
											MUCOR_SAT_585	1529	2148	DNA/TcMar
											MUCOR_SAT_4	32716	32936	DNA/Dada
											MUCOR_SAT_315	11425	16246	LTR/Gypsy
											MUCOR_SAT_480	924	2680	RC/Helitron
											MUCOR_SAT_437	4072	5525	LTR/Gypsy
											MUCOR_SAT_21	932	3774	DNA/PIF
											MUCOR_SAT_380	2411	4095	DNA/CMC
											MUCOR_SAT_379	6331	8581	LTR/Gypsy
											MUCOR_SAT_4	230968	233823	DNA
											MUCOR_SAT_6	412378	412906	DNA/TcMar
											MUCOR_SAT_142	59524	61960	DNA/MuLE
											MUCOR_SAT_456	5865	6313	LTR/Gypsy
											MUCOR_SAT_808	845	1812	LTR/Gypsy
											MUCOR_SAT_282	1	1834	LINE/CR1
											MUCOR_SAT_211	15589	15807	DNA/Dada
											MUCOR_SAT_497	1166	1675	DNA/PIF
											MUCOR_SAT_18	340646	343897	LTR/Gypsy
											MUCOR_SAT_313	2	9122	LTR/DIRS
											MUCOR_SAT_15	358100	361495	DNA/Merlin
											MUCOR_SAT_614	381	853	LTR/Gypsy
											MUCOR_SAT_4396	1	249	LTR/Gypsy
											MUCOR_SAT_246	30920	33008	DNA/PiggyBac
											MUCOR_SAT_237	20163	25061	DNA/MuLE
											MUCOR_SAT_37	2144	4142	LINE
											MUCOR_SAT_519	1183	4016	LINE
											MUCOR_SAT_2683	1	192	RC/Helitron
											MUCOR_SAT_211	37015	38485	DNA/MuLE
											MUCOR_SAT_144	5785	7366	DNA/TcMar
											MUCOR_SAT_247	5446	10781	DNA/MuLE
											MUCOR_SAT_478	5284	5553	DNA/Dada
											MUCOR_SAT_317	6454	16644	DNA/TcMar
											MUCOR_SAT_42	71443	71529	RC/Helitron
											MUCOR_SAT_1039	131	582	LTR/Gypsy
											MUCOR_SAT_918	2	1138	LTR/Gypsy
											MUCOR_SAT_24	215246	215361	DNA/Dada
											MUCOR_SAT_58	61019	61368	DNA/TcMar
											MUCOR_SAT_156	68285	72422	DNA/PIF
											MUCOR_SAT_616	3478	3980	RC/Helitron
											MUCOR_SAT_1341	108	435	LTR/Gypsy
											MUCOR_SAT_381	5620	7433	DNA/TcMar
[truncated: 2,354 more rows]

## Sheet: S2_RNAi
	Umbelopsis isabellina	Umbelopsis vinacea	Mucor circinatus	Mucor plumbeus	Mucor saturninus	Thamnidium elegans
argo	1	2	4	3	1	1
dicer	25	25	32	25	27	27
RdRP	1	1	5	3	3	3

## Sheet: S3_cazy
	Umbelopsis isabellina	Umbelopsis vinacea	Mucor circinatus	Mucor plumbeus	Mucor saturninus	Thamnidium elegans	Paenibacillus	sum
AA1_1.hmm	1	1	0	0	0	0	0	2
AA1_2.hmm	1	1	1	3	3	3	0	12
AA1_3.hmm	1	1	0	0	0	0	0	2
AA1.hmm	0	0	1	1	3	1	1	7
AA10.hmm	0	0	0	0	0	0	1	1
AA11.hmm	1	0	0	0	0	0	0	1
AA12.hmm	1	1	1	1	1	1	0	6
AA2.hmm	2	2	2	4	3	3	0	16
AA3_2.hmm	1	3	0	3	2	1	0	10
AA3.hmm	1	1	3	3	2	3	0	13
AA4.hmm	3	3	4	4	3	2	0	19
AA5_1.hmm	2	1	2	2	2	2	0	11
AA6.hmm	7	5	6	7	5	5	5	40
AA7.hmm	6	4	2	1	1	2	2	18
CBM1.hmm	2	8	2	1	2	2	0	17
CBM11.hmm	0	0	0	2	0	0	0	2
CBM12.hmm	1	1	2	1	2	2	5	14
CBM13.hmm	12	12	9	10	8	6	3	60
CBM14.hmm	0	0	3	1	0	5	0	9
CBM15.hmm	1	0	0	0	0	0	0	1
CBM16.hmm	0	0	0	0	0	0	1	1
CBM17.hmm	0	0	0	0	2	0	0	2
CBM18.hmm	2	0	0	0	0	0	0	2
CBM19.hmm	5	3	2	4	4	4	0	22
CBM2.hmm	3	3	0	0	0	1	0	7
CBM20.hmm	1	2	0	0	0	0	1	4
CBM21.hmm	5	6	3	6	10	4	0	34
CBM22.hmm	0	0	0	0	0	0	1	1
CBM3.hmm	0	1	0	0	0	0	0	1
CBM31.hmm	1	1	0	0	0	0	0	2
CBM32.hmm	4	4	1	3	3	2	4	21
CBM33.hmm	0	1	0	0	0	0	0	1
CBM34.hmm	0	0	0	0	0	0	3	3
CBM35.hmm	0	1	0	0	0	0	4	5
CBM36.hmm	0	0	0	0	1	0	0	1
CBM37.hmm	0	0	0	0	0	0	2	2
CBM4.hmm	1	1	1	0	0	0	3	6
CBM40.hmm	0	0	0	0	0	0	1	1
CBM42.hmm	0	0	0	0	0	0	1	1
CBM43.hmm	2	2	1	1	1	1	0	8
CBM46.hmm	0	0	0	0	0	0	2	2
CBM48.hmm	4	5	2	4	3	3	0	21
CBM5.hmm	2	1	0	4	2	3	1	13
CBM50.hmm	15	12	3	8	7	5	12	62
CBM52.hmm	4	4	0	0	0	0	0	8
CBM54.hmm	0	0	0	0	0	0	2	2
CBM56.hmm	0	0	0	0	0	0	3	3
CBM6.hmm	0	0	0	0	0	0	7	7
CBM61.hmm	0	0	0	0	0	0	1	1
CBM64.hmm	0	0	0	1	0	0	0	1
CBM66.hmm	0	0	0	0	0	0	2	2
CBM67.hmm	1	4	1	0	0	0	4	10
CBM9.hmm	0	0	0	1	0	0	3	4
CE1.hmm	13	12	13	18	12	10	21	99
CE10.hmm	35	33	28	24	23	24	10	177
CE12.hmm	0	3	1	1	0	1	2	8
CE14.hmm	1	3	1	1	1	1	2	10
CE15.hmm	0	0	0	0	0	0	1	1
CE16.hmm	5	5	9	9	7	5	0	40
CE2.hmm	2	2	1	2	2	2	1	12
CE3.hmm	1	0	0	0	0	0	5	6
CE4.hmm	20	16	18	31	28	26	11	150
CE5.hmm	0	0	1	0	0	0	0	1
CE6.hmm	0	1	2	1	2	2	0	8
CE7.hmm	0	1	0	0	0	0	2	3
CE8.hmm	2	3	2	0	0	0	1	8
CE9.hmm	2	2	1	2	2	2	3	14
GH1.hmm	3	2	0	0	0	0	6	11
GH10.hmm	0	1	0	0	0	0	2	3
GH104.hmm	1	1	0	0	0	0	0	2
GH105.hmm	1	1	1	0	0	0	5	8
GH106.hmm	0	0	0	0	0	0	2	2
GH109.hmm	6	9	4	6	3	5	30	63
GH11.hmm	0	0	0	0	0	0	1	1
GH110.hmm	0	0	0	0	0	0	2	2
GH112.hmm	0	0	0	0	0	0	1	1
GH113.hmm	0	0	0	0	0	0	1	1
GH12.hmm	1	1	6	0	0	0	0	8
GH121.hmm	0	0	0	0	0	0	1	1
GH125.hmm	3	2	1	2	2	2	2	14
GH126.hmm	0	0	0	0	0	0	1	1
GH127.hmm	1	0	0	0	0	0	2	3
GH129.hmm	1	0	0	0	0	0	2	3
GH13_1.hmm	1	1	1	0	0	0	0	3
GH13_15.hmm	0	1	0	0	0	0	0	1
GH13_2.hmm	0	0	0	0	0	0	1	1
GH13_20.hmm	0	0	0	0	0	0	3	3
GH13_25.hmm	1	1	1	1	1	1	0	6
GH13_29.hmm	0	0	0	0	0	0	1	1
GH13_31.hmm	0	0	0	0	0	0	3	3
GH13_40.hmm	1	1	0	0	0	0	0	2
GH13_5.hmm	0	0	0	0	0	0	1	1
GH13_8.hmm	2	2	1	1	1	1	0	8
GH130.hmm	0	0	0	0	0	0	2	2
GH134.hmm	0	0	0	2	3	1	0	6
GH136.hmm	2	0	0	0	0	0	0	2
GH140.hmm	0	0	0	0	0	0	1	1
GH141.hmm	0	0	0	0	0	0	1	1
GH145.hmm	0	0	0	0	0	0	1	1
GH15.hmm	4	4	6	5	9	3	1	32
GH16.hmm	19	13	6	7	7	5	3	60
GH17.hmm	5	6	5	4	3	2	1	26
GH18.hmm	17	15	11	16	13	15	6	93
GH2.hmm	2	1	0	0	0	0	9	12
GH20.hmm	7	8	3	4	5	6	1	34
GH23.hmm	0	1	0	0	0	0	2	3
GH24.hmm	2	2	0	0	0	0	0	4
GH25.hmm	1	2	0	0	0	0	1	4
GH26.hmm	0	0	0	0	0	0	4	4
GH27.hmm	5	3	3	0	0	0	3	14
GH28.hmm	3	3	6	2	6	5	1	26
GH29.hmm	2	2	1	2	2	2	5	16
GH3.hmm	8	9	10	5	6	9	14	61
GH30.hmm	0	0	0	0	0	0	3	3
GH31.hmm	8	7	7	7	5	5	1	40
GH32.hmm	2	2	0	0	0	0	2	6
GH33.hmm	0	0	0	0	0	0	1	1
GH35.hmm	2	5	3	1	1	1	2	15
GH36.hmm	1	1	3	2	4	3	3	17
GH37.hmm	3	4	5	5	5	4	0	26
GH38.hmm	2	2	2	2	2	2	5	17
GH39.hmm	0	0	0	0	0	0	1	1
GH4.hmm	0	0	0	0	0	1	3	4
GH42.hmm	0	0	0	0	0	0	5	5
GH43_1.hmm	0	0	0	0	0	0	1	1
GH43_10.hmm	0	0	0	0	0	0	2	2
GH43_12.hmm	0	0	0	0	0	0	3	3
GH43_14.hmm	0	0	1	0	0	0	0	1
GH43_24.hmm	0	0	0	0	0	0	3	3
GH43_26.hmm	0	0	0	0	0	0	1	1
GH43_4.hmm	0	0	0	0	0	0	2	2
GH43_5.hmm	0	0	3	0	0	0	0	3
GH43.hmm	0	0	0	0	0	0	1	1
GH45.hmm	1	2	2	1	3	2	0	11
GH46.hmm	2	2	2	2	2	2	0	12
GH47.hmm	8	6	4	8	8	8	0	42
GH48.hmm	0	1	0	0	0	0	0	1
GH5_1.hmm	0	1	0	0	0	0	0	1
GH5_12.hmm	2	2	2	2	2	2	0	12
GH5_19.hmm	0	0	0	0	0	0	1	1
GH5_27.hmm	1	1	0	1	0	1	0	4
GH5_31.hmm	2	1	0	0	0	0	0	3
GH5_35.hmm	0	0	0	0	0	0	2	2
GH5_4.hmm	0	0	0	0	0	0	2	2
GH5_42.hmm	0	0	1	0	0	0	0	1
GH5_50.hmm	1	1	1	1	1	0	0	5
GH5_7.hmm	2	3	5	2	0	1	0	13
GH5_9.hmm	5	5	2	2	2	2	0	18
GH5.hmm	0	0	0	0	0	0	1	1
GH51.hmm	1	1	2	0	0	0	2	6
GH52.hmm	1	1	0	0	0	0	0	2
GH53.hmm	1	1	0	0	0	0	3	5
GH55.hmm	3	3	0	0	0	0	0	6
GH6.hmm	0	1	0	0	0	0	0	1
GH63.hmm	1	1	1	1	1	1	0	6
GH65.hmm	1	1	0	0	0	0	1	3
GH67.hmm	1	0	0	0	0	0	0	1
GH68.hmm	0	0	0	0	0	0	1	1
GH71.hmm	2	1	0	0	0	0	0	3
GH72.hmm	2	2	1	1	1	1	0	8
GH74.hmm	1	2	0	1	1	1	2	8
GH75.hmm	0	0	1	0	1	1	0	3
GH76.hmm	0	0	1	0	0	0	2	3
GH78.hmm	4	1	0	0	0	0	4	9
GH79.hmm	5	3	1	0	0	0	0	9
GH8.hmm	1	1	1	1	2	1	1	8
GH81.hmm	2	2	1	1	1	1	0	8
GH85.hmm	1	1	0	1	1	1	1	6
GH87.hmm	0	0	0	0	0	0	1	1
GH88.hmm	2	3	0	0	0	0	6	11
GH89.hmm	1	0	0	0	0	0	0	1
GH9.hmm	3	4	2	4	3	4	0	20
GH92.hmm	2	3	0	0	0	0	0	5
GH93.hmm	1	2	0	0	0	0	0	3
GH94.hmm	0	0	0	0	0	0	3	3
GH95.hmm	1	1	0	0	0	0	5	7
GH99.hmm	0	0	0	0	0	0	1	1
GT1.hmm	6	6	4	10	10	8	0	44
GT10.hmm	0	0	1	2	2	0	0	5
GT15.hmm	12	11	15	14	13	12	0	77
GT17.hmm	1	1	0	1	1	1	0	5
GT19.hmm	0	0	0	0	0	0	1	1
GT2_Cellulose_synt.hmm	0	0	0	0	0	0	1	1
GT2.hmm	27	27	30	29	30	31	26	200
GT20.hmm	5	5	8	8	7	7	0	40
GT21.hmm	1	1	1	1	1	1	0	6
GT22.hmm	3	4	4	4	4	4	0	23
GT24.hmm	1	1	1	1	1	1	0	6
GT26.hmm	0	1	0	0	0	0	2	3
GT28.hmm	2	2	2	2	2	2	3	15
GT3.hmm	1	1	1	2	2	2	0	9
GT31.hmm	4	3	2	3	5	6	0	23
GT32.hmm	4	4	3	5	5	4	1	26
GT33.hmm	1	1	1	1	1	1	0	6
GT34.hmm	1	1	2	2	1	2	0	9
GT35.hmm	1	1	0	2	1	2	1	8
GT37.hmm	0	0	1	0	0	0	0	1
GT39.hmm	7	5	8	7	7	8	0	42
GT4.hmm	5	5	5	6	5	5	13	44
GT41.hmm	1	1	1	1	1	0	0	5
GT47.hmm	1	1	1	1	1	1	0	6
GT48.hmm	3	3	3	3	3	3	0	18
GT49.hmm	7	7	7	9	9	8	0	47
GT5.hmm	1	1	2	2	2	2	0	10
GT50.hmm	1	1	1	1	1	1	0	6
GT51.hmm	0	0	0	0	0	0	2	2
GT57.hmm	2	2	2	2	2	1	0	11
GT58.hmm	1	1	1	1	1	1	0	6
GT59.hmm	1	1	1	1	1	1	0	6
GT60.hmm	0	1	0	0	0	0	0	1
GT61.hmm	3	2	1	1	1	1	1	10
GT62.hmm	5	5	4	5	4	3	0	26
GT64.hmm	1	1	1	2	2	2	0	9
GT66.hmm	1	1	1	1	1	1	0	6
GT67.hmm	0	0	0	0	0	1	0	1
GT68.hmm	8	8	9	8	8	7	0	48
GT69.hmm	0	0	1	0	0	0	0	1
GT7.hmm	0	0	0	0	0	0	1	1
GT71.hmm	3	5	2	4	4	4	0	22
GT76.hmm	1	1	1	1	1	0	0	5
GT77.hmm	3	5	3	4	4	3	0	22
GT8.hmm	3	4	3	3	4	4	1	22
GT83.hmm	0	0	0	0	0	0	1	1
GT87.hmm	0	1	0	0	0	0	0	1
PL1_2.hmm	0	0	0	0	0	0	1	1
PL1_7.hmm	0	0	0	0	0	0	1	1
PL1.hmm	0	0	0	0	0	0	1	1
PL10.hmm	0	0	0	0	0	0	1	1
PL11_1.hmm	0	0	0	0	0	0	1	1
PL11.hmm	0	0	0	0	0	0	2	2
PL12.hmm	1	1	0	0	0	0	2	4
PL14_3.hmm	3	2	3	1	1	1	0	11
PL14_4.hmm	1	0	0	0	0	0	0	1
PL14_5.hmm	0	1	1	1	1	1	0	5
PL14.hmm	0	2	0	0	0	0	0	2
PL15_1.hmm	0	0	1	0	0	0	0	1
PL22.hmm	0	0	0	0	0	0	1	1
PL27.hmm	0	0	0	0	0	0	1	1
PL3_1.hmm	0	0	0	0	0	0	1	1
PL3_4.hmm	0	1	0	0	0	0	0	1
PL5.hmm	8	9	3	2	2	2	2	28
PL7_3.hmm	0	0	0	0	0	1	0	1
PL8.hmm	2	3	0	2	3	2	0	12
PL9_2.hmm	0	0	0	0	0	0	1	1
PL9.hmm	0	0	0	0	0	0	2	2
SLH.hmm	0	0	0	0	0	0	39	39
all	495	500	391	424	409	384	445	3048

## Sheet: S4_merops
MEROPS name	MEROPS ID	Umbelopsis isabellina	Umbelopsis vinacea	Mucor circinatus	Mucor plumbeus	Mucor saturninus	Thamnidium elegans	Paenibacillus	sum
pepsin A (Homo sapiens)	A01A	20	21	20	20	26	16	1
nepenthesin (Nepenthes gracilis)	A01B	2	1	5	3	4	3	0
HIV-1 retropepsin (human immunodeficiency virus 1)	A02A	0	0	3	0	4	2	0
inactive	A02X	0	0	31	5	25	2	0
inactive	A08	0	0	0	0	0	0	2
Copia transposon peptidase (Drosophila melanogaster)	A11A	0	0	0	0	0	0	1
inactive	A11X	0	0	0	0	1	0	0
presenilin 1 (Homo sapiens)	A22A	1	1	1	2	3	2	0
impas 1 peptidase (Homo sapiens)	A22B	1	1	1	2	2	2	0
type 4 prepilin peptidase 1 (Pseudomonas aeruginosa)	A24A	0	0	0	0	0	0	1
gpr peptidase (Bacillus megaterium)	A25	0	0	0	0	0	0	1
DNA-damage inducible protein 1 (Saccharomyces cerevisiae)	A28A	1	1	11	4	4	3	1
skin SASPase (Mus musculus)	A28B	0	0	2	0	3	0	0
sporulation factor SpoIIGA (Bacillus subtilis)	A36	0	0	0	0	0	0	1
bleomycin hydrolase (Saccharomyces cerevisiae)	C01B	1	1	1	2	2	2	0
calpain-2 (Homo sapiens)	C02A	1	1	1	1	1	1	1
Prp peptidase (Staphylococcus aureus)	C108	0	0	0	0	0	0	1
kyphoscoliosis peptidase (Mus musculus)	C110	1	1	0	0	0	0	3
MINDY-1 protein (Homo sapiens)	C115	2	1	1	1	1	1	0
ubiquitinyl hydrolase-L1 (Homo sapiens)	C12	3	3	7	6	6	5	0
legumain (Canavalia ensiformis)	C13	2	2	2	3	2	2	0
metacaspase Yca1 (Saccharomyces cerevisiae)	C14B	1	1	3	4	4	4	0
pyroglutamyl-peptidase I (Bacillus amyloliquefaciens)	C15	1	1	0	0	0	0	0
ubiquitin-specific peptidase 14 (Homo sapiens)	C19	21	19	26	26	25	20	2
gamma-glutamyl hydrolase (Rattus norvegicus)	C26	14	15	15	16	18	18	12
dipeptidyl-peptidase VI (Lysinibacillus sphaericus)	C40	2	1	0	0	0	0	4
amidophosphoribosyltransferase precursor (Homo sapiens)	C44	6	6	9	11	9	9	3
Ulp1 peptidase (Saccharomyces cerevisiae)	C48	5	6	4	6	6	7	0
separase (Saccharomyces cerevisiae)	C50	1	0	1	1	1	1	0
autophagin-1 (Homo sapiens)	C54	1	1	1	1	1	1	0
PfpI peptidase (Pyrococcus furiosus)	C56	3	3	4	4	4	4	3
sortase B (Staphylococcus aureus)	C60B	0	0	0	0	0	0	1
otubain-1 (Homo sapiens)	C65	1	1	1	1	1	1	0
UfSP1 peptidase (Mus musculus)	C78	1	1	1	1	1	0	0
	C82A	0	0	0	0	0	0	2
gamma-glutamylcysteine dipeptidyltranspeptidase (Nostoc sp. PCC 7120)	C83	2	2	2	2	2	2	0
OTLD1 deubiquitinylating enzyme (Homo sapiens)	C85A	1	1	0	1	1	1	0
OTU1 peptidase (Saccharomyces cerevisiae)	C85B	2	2	2	2	2	2	0
ataxin-3 (Homo sapiens)	C86	0	0	1	1	1	1	0
DeSI-1 peptidase (Mus musculus)	C97	2	1	2	2	3	3	0
alpha-1-peptidase inhibitor (Homo sapiens)	I04	9	9	10	16	14	13	1
peptidase B inhibitor (Saccharomyces cerevisiae)	I09	2	1	3	3	3	4	0
eglin c (Hirudo medicinalis)	I13	1	0	0	0	2	1	0
cystatin A (Homo sapiens)	I25A	1	1	0	1	1	0	1
survivin (Homo sapiens)	I32	0	0	1	1	1	3	0
serine carboxypeptidase Y inhibitor (Saccharomyces cerevisiae)	I51	3	5	5	4	4	4	0
HflC (Escherichia coli)	I87	7	7	6	7	8	6	2
aminopeptidase N (Homo sapiens)	M01	5	5	5	5	6	5	0
thimet oligopeptidase (Rattus norvegicus)	M03A	3	3	3	3	3	2	3
oligopeptidase F (Lactococcus lactis)	M03B	0	0	0	0	0	0	3
Pz-peptidase A (Geobacillus sp. MO-1)	M03C	0	0	0	0	0	0	1
spartan peptidase (Homo sapiens)	M100	1	1	1	0	1	2	0
adamalysin (Crotalus adamanteus)	M12B	3	3	3	3	3	3	0
neprilysin (Homo sapiens)	M13	3	3	4	6	7	8	0
carboxypeptidase A1 (Homo sapiens)	M14A	2	2	0	0	0	0	0
carboxypeptidase E (Bos taurus)	M14B	0	1	0	0	0	0	0
gamma-D-glutamyl--meso-diaminopimelate peptidase I (Lysinibacillus sphaericus)	M14C	0	0	0	0	0	0	1
inactive	M14X	1	1	1	2	2	2	0
vanY D-Ala-D-Ala carboxypeptidase (Enterococcus faecium)	M15B	0	0	0	0	0	0	2
Ply118 L-Ala-D-Glu peptidase (bacteriophage A118)	M15C	0	0	0	0	0	0	1
pitrilysin (Escherichia coli)	M16A	0	1	1	0	0	1	0
mitochondrial processing peptidase beta-subunit (Saccharomyces cerevisiae)	M16B	5	5	5	4	4	3	0
eupitrilysin (Homo sapiens)	M16C	5	3	3	5	5	5	0
leucine aminopeptidase 3 (Bos taurus)	M17	4	4	4	5	5	5	0
aminopeptidase I (Saccharomyces cerevisiae)	M18	1	1	2	2	2	1	0
membrane dipeptidase (Homo sapiens)	M19	1	1	1	1	1	0	0
glutamate carboxypeptidase (Pseudomonas sp.)	M20A	1	3	0	1	0	0	2
peptidase T (Escherichia coli)	M20B	0	0	0	0	0	0	1
carboxypeptidase Ss1 (Sulfolobus solfataricus)	M20D	4	4	9	4	3	3	5
carnosine dipeptidase II (Mus musculus)	M20F	2	2	2	3	3	3	1
inactive	M20X	0	0	0	0	0	0	1
lysostaphin (Staphylococcus simulans)	M23B	5	5	7	9	8	6	33
inactive	M23X	0	0	0	0	0	0	1
methionyl aminopeptidase 1 (Escherichia coli)	M24A	4	4	4	4	4	3	4
aminopeptidase P (Escherichia coli)	M24B	7	7	9	10	11	11	2
inactive	M24X	3	3	3	3	3	3	0
aminopeptidase S (Streptomyces griseus)	M28A	2	1	1	0	0	0	0
glutamate carboxypeptidase II (Homo sapiens)	M28B	2	2	4	4	4	4	0
aminopeptidase Ap1 (Vibrio proteolyticus)	M28E	1	1	1	1	1	1	0
inactive	M28X	3	3	3	4	4	4	0
aminopeptidase T (Thermus aquaticus)	M29	0	0	0	0	0	0	4
carboxypeptidase Taq (Thermus aquaticus)	M32	0	0	0	0	0	0	1
fungalysin (Aspergillus fumigatus)	M36	1	1	1	1	1	1	0
isoaspartyl dipeptidase (Escherichia coli)	M38	11	13	9	12	10	10	18
FtsH peptidase (Escherichia coli)	M41	22	21	20	21	25	19	1
glutamyl aminopeptidase (Lactococcus lactis)	M42	0	0	0	0	0	0	1
pappalysin-1 (Homo sapiens)	M43B	0	0	0	0	0	0	1
Ste24 peptidase (Saccharomyces cerevisiae)	M48A	1	1	1	1	1	1	0
Oma1 peptidase (Saccharomyces cerevisiae)	M48C	2	2	2	2	2	1	0
dipeptidyl-peptidase III (Rattus norvegicus)	M49	2	2	2	2	2	2	0
inactive	M50	1	2	3	5	4	4	0
site 2 peptidase (Homo sapiens)	M50A	1	1	1	2	1	1	0
sporulation factor SpoIVFB (Bacillus subtilis)	M50B	0	0	1	1	1	1	2
BlaR1 peptidase (Staphylococcus aureus)	M56	0	0	0	0	0	0	1
RPN11 peptidase (Saccharomyces cerevisiae)	M67A	8	8	9	9	8	9	1
STAMBP isopeptidase (Homo sapiens)	M67C	1	1	1	1	2	2	0
inactive	M67X	1	1	1	1	2	1	0
Atp23 peptidase (Homo sapiens)	M76	2	2	2	2	2	1	0
ImmA peptidase (Bacillus subtilis)	M78	0	0	0	0	0	0	2
RCE1 peptidase (Saccharomyces cerevisiae)	M79	2	2	2	2	2	2	3
Wss1 peptidase (Saccharomyces cerevisiae)	M80	2	2	2	2	2	2	0
PrsW peptidase (Bacillus subtilis)	M82	0	0	0	0	0	0	1
YscU protein (Yersinia pseudotuberculosis)	N06	0	0	0	0	0	0	1
intein-containing V-type proton ATPase catalytic subunit A (Saccharomyces cerevisiae)	N09	0	0	0	0	0	1	0
intein-containing chloroplast ATP-dependent peptide lyase (Chlamydomonas eugametos)	N11	3	3	3	3	3	3	1
chymotrypsin A (Bos taurus)	S01A	2	3	3	4	2	4	1
glutamyl endopeptidase I (Staphylococcus aureus)	S01B	0	0	0	0	0	0	1
DegP peptidase (Escherichia coli)	S01C	4	4	2	3	3	3	2
lysyl endopeptidase (Achromobacter lyticus)	S01D	1	1	0	1	1	1	1
subtilisin Carlsberg (Bacillus licheniformis)	S08A	12	13	29	18	29	20	7
kexin (Saccharomyces cerevisiae)	S08B	0	1	0	0	0	0	0
prolyl oligopeptidase (Sus scrofa)	S09A	3	3	1	1	1	0	2
dipeptidyl-peptidase IV (Homo sapiens)	S09B	7	7	7	8	7	7	1
acylaminoacyl-peptidase (Homo sapiens)	S09C	6	9	3	4	4	5	2
inactive	S09X	121	113	121	123	122	116	30
carboxypeptidase Y (Saccharomyces cerevisiae)	S10	3	3	9	5	6	6	0
D-Ala-D-Ala carboxypeptidase A (Geobacillus stearothermophilus)	S11	0	0	0	0	0	0	4
D-Ala-D-Ala carboxypeptidase B (Streptomyces lividans)	S12	3	3	3	1	2	1	15
peptidase Clp (Escherichia coli)	S14	1	1	1	1	1	1	3
Xaa-Pro dipeptidyl-peptidase (Lactococcus lactis)	S15	0	0	0	0	0	0	1
Lon-A peptidase (Escherichia coli)	S16	3	3	5	4	4	3	3
repressor LexA (Escherichia coli)	S24	0	1	0	0	0	0	1
signal peptidase I (Escherichia coli)	S26A	2	2	3	2	2	2	2
signalase 21 kDa component (Saccharomyces cerevisiae)	S26B	1	1	1	1	1	1	1
lysosomal Pro-Xaa carboxypeptidase (Homo sapiens)	S28	0	0	4	2	2	2	0
hepacivirin (hepatitis C virus)	S29	1	1	0	1	1	0	0
prolyl aminopeptidase (Neisseria gonorrhoeae)	S33	28	29	27	25	29	29	18
C-terminal processing peptidase-1 (Escherichia coli)	S41A	0	0	0	0	0	0	1
signal peptide peptidase A (Escherichia coli)	S49A	0	1	0	0	0	0	0
protein C (bacteriophage lambda)	S49B	1	0	0	0	0	0	0
archaean signal peptide peptidase 1 (Pyrococcus horikoshii)	S49C	6	7	12	7	7	4	0
dipeptidase E (Escherichia coli)	S51	0	0	0	0	0	0	2
rhomboid-1 (Drosophila melanogaster)	S54	8	9	15	12	13	11	1
SpoIVB peptidase (Bacillus subtilis)	S55	0	0	0	0	0	0	1
nucleoporin 145 (Homo sapiens)	S59	2	2	1	1	1	1	0
murein tetrapeptidase LD-carboxypeptidase (Pseudomonas aeruginosa)	S66	0	0	0	0	0	0	1
archaean proteasome	T01A	12	12	13	13	13	11	0
HslV component of HslUV peptidase (Escherichia coli)	T01B	0	0	0	0	0	0	1
inactive	T01X	2	2	1	1	1	2	0
glycosylasparaginase precursor (Homo sapiens)	T02	1	1	1	1	1	1	0
gamma-glutamyltransferase 1 (Escherichia coli)	T03	4	4	8	4	5	4	3
ornithine acetyltransferase precursor (Saccharomyces cerevisiae)	T05	1	1	1	1	1	1	1
collagenase (Porphyromonas gingivalis)	U32	0	0	0	0	0	0	5
yabG protein (Bacillus subtilis)	U57	0	0	0	0	0	0	1
AIDA-I self-cleaving autotransporter protein (Escherichia coli)	U69	0	0	0	0	1	0	1
		485	486	590	550	604	518	256

## Sheet: S5_tcdb
tcdb name	tcdb acc	Umbelopsis isabellina	Umbelopsis vinacea	Mucor circinatus	Mucor plumbeus	Mucor saturninus	Thamnidium elegans	Paenibacillus	sum
The Voltage-gated Ion Channel (VIC) Superfamily	1.A.1	41	43	50	46	43	39	18
The Glutamate-gated Ion Channel (GIC) Family of Neurotransmitter Receptors	1.A.10	0	0	0	0	0	6	0
The Peroxisomal Pore-forming Pex11 (Pex11) Family	1.A.101	3	3	4	5	5	4	0
The Proposed Flagellar Biosynthesis Na+ Channel, FlaH (FlaH) Family	1.A.104	0	0	0	0	0	0	1
The Mixed Lineage Kinase Domain-like (MLKL) Family	1.A.105	2	2	3	3	2	1	0
The Pore-forming Globin (Globin) Family	1.A.107	1	1	0	0	0	0	0
The Ammonium Transporter Channel (Amt) Family	1.A.11	4	4	4	4	3	3	4
The Intracellular Chloride Channel (CLIC) Family	1.A.12	6	4	8	4	3	2	0
The Epithelial Chloride Channel (E-ClC) Family	1.A.13	0	0	0	0	0	0	3
The Calcium Transporter A (CaTA) (formerly the Testis-Enhanced Gene Transfer (TEGT) Family	1.A.14	1	2	2	3	3	3	0
The Non-selective Cation Channel-2 (NSCC2) Family	1.A.15	1	1	1	1	1	1	0
The Formate-Nitrite Transporter (FNT) Family	1.A.16	0	0	0	0	0	0	3
The Calcium-Dependent Chloride Channel (Ca-ClC) Family	1.A.17	8	8	10	8	7	8	3
The Large Conductance Mechanosensitive Ion Channel (MscL) Family	1.A.22	1	1	0	0	0	0	0
The Small Conductance Mechanosensitive Ion Channel (MscS) Family	1.A.23	4	4	3	4	3	3	2
The Gap Junction-forming Innexin (Innexin) Family	1.A.25	10	11	15	14	15	14	1
The Mg2+ Transporter-E (MgtE) Family	1.A.26	2	3	4	2	2	2	1
The Ryanodine-Inositol 1,4,5-triphosphate Receptor Ca2+ Channel (RIR-CaC) Family	1.A.3	20	19	24	29	36	33	0
The H+- or Na+-translocating Bacterial Flagellar Motor/ExbBD Outer Membrane Transport Energizer (Mot/Exb) Superfamily	1.A.30	0	0	0	1	2	5	5
The Cation Channel-forming Heat Shock Protein-70 (Hsp70) Family	1.A.33	11	11	13	17	22	16	3
The Bacillus Gap Junction-like Channel-forming Complex (GJ-CC) Family	1.A.34	0	0	0	0	0	0	5
The CorA Metal Ion Transporter (MIT) Family	1.A.35	5	4	6	5	6	6	3
The Golgi pH Regulator (GPHR) Family	1.A.38	1	1	1	1	1	1	0
The Transient Receptor Potential Ca2+ Channel (TRP-CC) Family	1.A.4	20	17	21	24	28	26	0
The Camphor Resistance or Fluoride Exporter (Fluc) Family	1.A.43	1	1	1	1	1	1	2
The Anion Channel-forming Bestrophin (Bestrophin) Family	1.A.46	4	4	2	2	2	2	0
The Nucleotide-sensitive Anion-selective Channel, ICln (ICln) Family	1.A.47	0	1	1	1	1	0	0
The Voltage-gated Proton Channel (VPC) Family	1.A.51	1	1	1	1	1	1	0
The Hepatitis C Virus P7 Viroporin Cation-selective Channel (HCV-P7) Family	1.A.53	6	7	8	6	6	4	0
The Presenilin ER Ca2+ Leak Channel (Presenilin) Family	1.A.54	2	2	2	4	4	4	1
The Synaptic Vesicle-Associated Ca2+ Channel, Flower (Flower) Family	1.A.55	2	2	2	2	2	3	0
The Copper Transporter (Ctr) Family	1.A.56	3	3	2	3	3	3	0
The Epithelial Na+ Channel (ENaC) Family	1.A.6	4	2	3	5	5	3	0
The Homotrimeric Cation Channel (TRIC) Family	1.A.62	0	0	0	1	0	0	1
The Membrane Mg2+ Transporter (MMgT) Family	1.A.67	2	1	1	2	2	2	0
The Mer Superfamily	1.A.72	2	1	1	1	1	1	0
The Magnesium Transporter1 (MagT1) Family	1.A.76	1	1	1	1	1	1	0
The Mg2+/Ca2+ Uniporter (MCU) Family	1.A.77	1	1	1	1	1	1	2
The Major Intrinsic Protein (MIP) Family	1.A.8	10	11	6	7	9	8	0
The Mechanosensitive Calcium Channel (MCA) Family	1.A.87	4	5	2	3	3	2	0
The Fungal Potassium Channel (F-Kch) Family	1.A.88	2	2	2	3	3	3	0
The Neurotransmitter Receptor, Cys loop, Ligand-gated Ion Channel (LIC) Family	1.A.9	1	1	2	0	2	1	0
The Autotransporter-1 (AT-1) Family	1.B.12	0	1	1	0	0	1	2
The Cyanobacterial Porin (CBP) Family	1.B.23	0	0	0	0	0	0	9
The Outer Membrane Protein Insertion Porin (Bam Complex) (OmpIP) Family	1.B.33	3	4	3	3	3	3	0
The Poly Acetyl Glucosamine Porin (PgaA) Family	1.B.55	0	0	1	0	1	1	0
The Peroxysomal Membrane Porin 4 (PxMP4) Family	1.B.69	4	4	4	4	4	4	1
The Copper Resistance Putative Porin (CopB) Family	1.B.76	1	1	1	1	1	1	0
The Mitochondrial and Plastid Porin (MPP) Family	1.B.8	3	5	2	3	3	3	0
The Chloroplast Trigalactosyldiacylglycerol-4 Porin (TGD4) Family.	1.B.82	0	1	0	0	0	0	0
The Bacillus thuringiensis Vegetative Insecticidal Protein-3 (Vip3) Family	1.C.105	0	0	0	1	4	0	0
The Bacterial Hemolysin A (B-Hemolysin A) Family	1.C.109	0	0	0	0	0	0	1
The Hly III (Hly III) Family	1.C.113	4	4	4	4	4	3	1
The Membrane Attack Complex/Perforin (MACPF) Family	1.C.39	1	1	1	1	1	1	2
The Clostridial Cytotoxin (CCT) Family	1.C.57	4	4	5	4	4	0	0
The α-Latrotoxin (Latrotoxin) Family	1.C.63	1	1	0	1	1	2	0
The SphH Hemolysin (SphH) Family	1.C.67	1	1	2	2	2	2	0
The Pore-forming Amphipathic Helical Peptide HP(2-20) (HP2-20) Family	1.C.82	1	1	1	1	1	1	1
The Pore-Forming β-Defensin (β-Defensin) Family	1.C.85	1	0	0	0	1	0	0
The Stefin B Pore-forming Protein (Stefin B) Family	1.C.91	0	1	0	0	1	0	0
The CidA/LrgA Holin (CidA/LrgA Holin) Family	1.E.14	0	0	0	0	0	0	2
The Clostridium difficile TcdE Holin (TcdE Holin) Family	1.E.19	0	0	0	0	0	0	2
The λ Holin S (λ Holin) Family	1.E.2	0	0	0	0	0	0	1
The Mycobacterial 4 TMS Phage Holin (MP4 Holin) Family	1.E.40	0	0	0	0	0	0	1
The Putative Transglycosylase-associated Holin (T-A Hol) Family	1.E.43	0	0	0	0	1	2	5
The Flp/Fap Pilin Putative Holin (FFPP-Hol) Family	1.E.52	0	0	0	0	0	0	1
The Synaptosomal Vesicle Fusion Pore (SVF-Pore) Family	1.F.1	21	22	28	24	26	24	1
The Octameric Exocyst (Exocyst) Family	1.F.2	11	10	10	10	11	10	0
The Hantavirus Gc Envelope Fusion Glycoprotein (Gc-EFG) Family	1.G.20	1	0	1	2	1	0	0
The Reovirus FAST Fusion Protein (R-FAST) Famly	1.G.7	0	1	0	1	0	0	0
The Claudin Tight Junction (Claudin1) Family	1.H.1	2	2	0	1	1	0	0
The Eukaryotic Nuclear Pore Complex (E-NPC) Family	1.I.1	179	183	193	217	223	206	6
The Bacterial (Planctomycetes) Nuclear Pore-like Complex (B-NPC) Family	1.I.3	4	3	6	7	6	6	4
The Polyoma Virus SV40 ER Penitration Channel (VPEC) Family	1.P.1	24	23	24	30	30	27	3
The Fungal Septal Pore (FSP) Family	1.Q.1	0	1	0	0	0	0	0
The Major Facilitator Superfamily (MFS)	2.A.1	209	216	347	240	209	203	115
The 2-Keto-3-Deoxygluconate Transporter (KdgT) Family	2.A.10	12	14	17	15	21	0	14
The Ferroportin (Fpn) Family	2.A.100	0	2	1	1	1	0	0
The 4-Toluene Sulfonate Uptake Permease (TSUP) Family	2.A.102	2	2	3	2	2	2	2
The Bacterial Murein Precursor Exporter (MPE) Family	2.A.103	0	0	0	0	0	0	5
The Mitochondrial Pyruvate Carrier (MPC) Family	2.A.105	2	2	2	3	3	3	0
The Ca2+	2.A.106	1	1	2	1	1	1	0
The MntP Mn2+ exporter (MntP) Family	2.A.107	0	0	0	0	0	0	2
The Iron/Lead Transporter (ILT) Family	2.A.108	7	7	9	8	10	8	1
The Tellurium Ion Resistance (TerC) Family	2.A.109	0	0	0	0	4	0	2
The Novobiocin Exporter (NbcE) Family	2.A.115	0	0	0	0	0	0	10
The Organo-Arsenical Exporter (ArsP) Family	2.A.119	0	0	0	0	0	0	1
The Putative Amino Acid Permease (PAAP) Family	2.A.120	0	0	0	1	0	0	1
The Sulfate Transporter (CysZ) Family	2.A.121	2	2	4	5	5	4	1
The LrgB/CidB Holin-like Glycolate/Glycerate Transporter (LrgB/CidB/GGT) Family	2.A.122	1	1	0	1	1	0	2
The Sweet; PQ-loop; Saliva; MtN3 (Sweet) Family	2.A.123	0	0	0	0	0	0	5
The Fatty Acid Exporter (FAX) Family	2.A.126	1	2	2	3	3	3	0
The Enterobacterial Cardiolipin Transporter (CLT) Family	2.A.127	0	0	0	0	0	0	1
The Lactate Permease (LctP) Family	2.A.14	1	1	3	2	2	1	0
The Betaine/Carnitine/Choline Transporter (BCCT) Family	2.A.15	0	0	0	0	0	0	1
The Telurite-resistance/Dicarboxylate Transporter (TDT) Family	2.A.16	3	6	5	4	3	3	1
The Proton-dependent Oligopeptide Transporter (POT/PTR) Family	2.A.17	5	4	4	5	5	4	0
The Amino Acid/Auxin Permease (AAAP) Family	2.A.18	19	21	33	28	29	27	1
The Ca2+	2.A.19	4	5	8	8	9	8	0
The Glycoside-Pentoside-Hexuronide (GPH)	2.A.2	65	66	78	84	80	79	56
The Inorganic Phosphate Transporter (PiT) Family	2.A.20	1	1	2	3	2	2	1
The Solute	2.A.21	10	12	14	7	8	8	45
The Neurotransmitter	2.A.22	0	0	0	0	0	0	1
The Dicarboxylate/Amino Acid	2.A.23	0	0	1	2	2	2	2
The Alanine or Glycine	2.A.25	4	4	2	4	3	3	2
The Bile Acid	2.A.28	1	1	4	3	3	3	1
The Mitochondrial Carrier (MC) Family	2.A.29	46	44	50	62	59	58	3
The Amino Acid-Polyamine-Organocation (APC) Family	2.A.3	34	35	34	36	35	32	48
The Cation-Chloride Cotransporter (CCC) Family	2.A.30	1	1	0	0	0	0	0
The Monovalent Cation	2.A.36	3	3	5	6	6	6	4
The Monovalent Cation	2.A.37	2	2	2	5	2	3	11
The K+ Transporter (Trk) Family	2.A.38	1	2	3	1	3	1	10
The Nucleobase	2.A.39	4	3	1	0	0	0	3
The Cation Diffusion Facilitator (CDF) Family	2.A.4	23	25	35	44	43	42	16
The Nucleobase/Ascorbate Transporter (NAT) or Nucleobase	2.A.40	4	4	6	6	7	6	5
The Concentrative Nucleoside Transporter (CNT) Family	2.A.41	1	1	1	3	3	4	1
The Lysosomal Cystine Transporter (LCT) Family	2.A.43	7	7	7	12	12	13	0
The Arsenite-Antimonite (ArsB) Efflux Family	2.A.45	0	1	1	0	0	0	4
The Divalent Anion	2.A.47	3	3	8	8	8	8	1
The Chloride Carrier/Channel (ClC) Family	2.A.49	2	2	2	3	2	2	0
The Zinc (Zn2+)-Iron (Fe2+) Permease (ZIP) Family	2.A.5	25	25	28	31	33	27	12
The Glycerol Uptake (GUP) Family	2.A.50	1	1	1	2	2	2	3
The Chromate Ion Transporter (CHR) Family	2.A.51	0	1	0	0	0	0	3
The Ni2+-Co2+ Transporter (NiCoT) Family	2.A.52	1	1	0	1	1	1	0
The Sulfate Permease (SulP) Family	2.A.53	8	8	14	11	13	8	2
The Mitochondrial Tricarboxylate Carrier (MTC) Family	2.A.54	1	1	1	1	0	1	0
The Metal Ion (Mn2+-iron) Transporter (Nramp) Family	2.A.55	3	3	3	3	3	3	1
The Tripartite ATP-independent Periplasmic Transporter (TRAP-T) Family	2.A.56	1	1	0	1	1	1	0
The Equilibrative Nucleoside Transporter (ENT) Family	2.A.57	1	1	1	2	2	1	0
The Phosphate	2.A.58	0	0	0	0	0	0	1
The Arsenical Resistance-3 (ACR3) Family	2.A.59	2	2	2	2	1	1	1
The Resistance-Nodulation-Cell Division (RND) Superfamily	2.A.6	19	20	27	22	25	23	32
The Monovalent Cation (K+ or Na+)	2.A.63	0	0	0	0	0	0	6
The Twin Arginine Targeting (Tat) Family	2.A.64	0	0	0	0	0	0	2
The Multidrug/Oligosaccharidyl-lipid/Polysaccharide (MOP) Flippase Superfamily	2.A.66	5	5	16	5	5	5	10
The Oligopeptide Transporter (OPT) Family	2.A.67	10	9	4	9	14	10	2
The p-Aminobenzoyl-glutamate Transporter (AbgT) Family	2.A.68	0	0	0	0	0	0	1
The Auxin Efflux Carrier (AEC) Family	2.A.69	1	3	2	2	2	2	4
The Drug/Metabolite Transporter (DMT) Superfamily	2.A.7	51	52	59	58	60	47	29
The K+ Uptake Permease (KUP) Family	2.A.72	1	1	1	0	0	0	0
The L-Lysine Exporter (LysE) Family	2.A.75	0	0	0	0	0	0	1
The Branched Chain Amino Acid Exporter (LIV-E) Family	2.A.78	0	0	0	0	0	0	1
The Threonine/Serine Exporter (ThrE) Family	2.A.79	6	6	5	5	6	4	2
The Gluconate	2.A.8	10	11	12	18	18	0	17
The Organic Solute Transporter (OST) Family	2.A.82	2	3	1	3	3	3	0
The Aromatic Acid Exporter (ArAE) Family	2.A.85	6	6	9	13	13	11	5
The Autoinducer-2 Exporter (AI-2E) Family (Formerly the PerM Family, TC #9.B.22)	2.A.86	0	0	0	0	0	0	8
The Vitamin Uptake Transporter (VUT or ECF) Family	2.A.88	0	0	0	0	0	0	1
The Vacuolar Iron Transporter (VIT) Family	2.A.89	2	2	2	2	2	2	0
The Membrane Protein Insertase (YidC/Alb3/Oxa1) Family	2.A.9	18	17	19	21	18	18	4
The Vitamin A Receptor/Transporter (STRA6) Family	2.A.90	4	3	5	5	4	4	0
The Choline Transporter-like (CTL) Family	2.A.92	2	2	2	3	3	2	0
The Phosphate Permease (Pho1) Family	2.A.94	2	1	3	3	3	3	0
The Acetate Uptake Transporter (AceTr) Family	2.A.96	5	6	4	5	3	3	1
The Mitochondrial Inner Membrane K+/H+ and Ca2+/H+ Exchanger (LetM1) Family	2.A.97	3	2	2	3	3	3	0
The Putative Sulfate Exporter (PSE) Family	2.A.98	0	1	1	0	1	1	1
The TonB-ExbB-ExbD/TolA-TolQ-TolR Outer Membrane Receptor Energizers and Stabilizers (TonB/TolA) Family	2.C.1	1	0	0	0	0	0	2
The PI4P/PS Counter Transporter (P/P-CT) Family	2.D.1	9	9	8	12	13	11	0
The ATP-binding Cassette (ABC) Superfamily	3.A.1	134	139	134	151	160	143	572
The Bacterial Competence-related DNA Transformation Transporter (DNA-T) Family	3.A.11	1	1	1	1	1	1	9
The Endoplasmic Reticular Retrotranslocon (ER-RT) Family	3.A.16	50	52	44	49	53	54	5
The Phage T7 Injectisome (T7 Injectisome) Family	3.A.17	1	1	1	0	1	1	1
The Nuclear mRNA Exporter (mRNA-E) Family	3.A.18	35	39	31	37	37	33	4
The TMS Recognition/Insertion Complex (TRC) Family	3.A.19	2	2	2	2	2	2	0
The H+- or Na+-translocating F-type, V-type and A-type ATPase (F-ATPase) Superfamily	3.A.2	89	86	122	109	113	112	24
The Peroxisomal Protein Importer (PPI) Family	3.A.20	43	41	56	53	55	52	4
The C-terminal Tail-Anchored Membrane Protein Biogenesis/ Insertion Complex (TAMP-B) Family	3.A.21	6	6	9	4	3	3	0
The Transcription-coupled TREX/TAP Nuclear mRNA Export Complex (TREX) Family	3.A.22	8	8	9	8	8	12	0
The Type VI Symbiosis/Virulence Secretory Pathway (VISP) Family	3.A.23	0	0	0	0	0	0	2
The Type VII or ESX Protein Secretion System (T7SS) Family	3.A.24	0	0	1	0	1	0	1
The Symbiont-specific ERAD-like Machinery (SELMA) Family	3.A.25	7	9	8	10	14	9	3
The Plasmodium Translocon of Exported proteins (PTEX) Family	3.A.26	1	0	1	1	1	3	5
The P-type ATPase (P-ATPase) Superfamily	3.A.3	37	35	41	43	42	47	18
The Arsenite-Antimonite (ArsAB) Efflux Family	3.A.4	3	1	1	2	2	2	0
The General Secretory Pathway (Sec) Family	3.A.5	24	23	25	32	27	25	11
The Type III (Virulence-related) Secretory Pathway (IIISP) Family	3.A.6	0	0	0	0	0	0	8
The Type IV (Conjugal DNA-Protein Transfer or VirB) Secretory Pathway (IVSP) Family	3.A.7	3	3	2	2	2	2	13
The Mitochondrial Protein Translocase (MPT) Family	3.A.8	27	28	29	34	49	35	1
The Chloroplast Envelope Protein Translocase (CEPT or Tic-Toc) Family	3.A.9	11	14	9	13	17	10	6
The Na+-transporting Carboxylic Acid Decarboxylase (NaT-DC) Family	3.B.1	10	10	12	13	9	10	16
The H+ or Na+-translocating NADH Dehydrogenase (NDH) Family	3.D.1	50	49	64	57	60	55	17
The Prokaryotic Succinate Dehydrogenase (SDH) Family	3.D.10	4	4	5	7	6	5	4
The Proton-translocating Transhydrogenase (PTH) Family	3.D.2	1	0	0	0	1	0	1
The Proton-translocating Quinol	3.D.3	5	4	11	5	12	6	7
The Proton-translocating Cytochrome Oxidase (COX) Superfamily	3.D.4	11	12	33	15	20	15	14
The Na+-translocating NADH	3.D.5	4	3	2	2	4	3	0
The H2	3.D.7	0	0	0	0	0	0	1
The Na+- or H+-Pumping Formyl Methanofuran Dehydrogenase (FMF-DH) Family	3.D.8	0	0	1	0	0	0	0
The Photosynthetic Reaction Center (PRC) Family	3.E.2	0	0	0	0	0	0	1
The PTS Glucose-Glucoside (Glc) Family	4.A.1	0	0	0	0	0	0	10
The PTS Fructose-Mannitol (Fru) Family	4.A.2	0	0	0	0	0	0	3
The PTS Lactose-N,N'-Diacetylchitobiose-β-glucoside (Lac) Family	4.A.3	0	0	0	0	0	0	1
The Fatty Acid Transporter (FAT) Family	4.C.1	22	23	33	33	31	30	6
The Carnitine O-Acyl Transferase (CrAT) Family	4.C.2	4	4	5	6	6	6	0
The Acyl-CoA Thioesterase (AcoT) Family	4.C.3	2	1	1	2	1	1	1
The Putative Vectorial Glycosyl Polymerization (VGP) Family	4.D.1	25	24	28	27	26	27	14
The Glycosyl Transferase 2 (GT2) Family	4.D.2	2	2	2	2	2	2	3
The Glycan Glucosyl Transferase (OpgH) Family	4.D.3	4	6	4	4	3	2	3
The Vacuolar (Acidocalcisome) Polyphosphate Polymerase (V-PPP) Family	4.E.1	11	9	11	15	13	13	0
The Choline/EthanolaminePhosphotransferase 1 (CEPT1) Family	4.F.1	5	4	6	6	6	4	1
The Disulfide Bond Oxidoreductase D (DsbD) Family	5.A.1	0	1	0	0	0	0	2
The Prokaryotic Molybdopterin-containing Oxidoreductase (PMO) Family	5.A.3	0	0	0	0	0	0	1
The Phagocyte (gp91phox) NADPH Oxidase Family	5.B.1	13	13	13	12	10	10	2
The Eukaryotic Cytochrome b561 (Cytb561) Family	5.B.2	0	0	1	0	0	0	0
The Transmembrane Epithelial Antigen Protien-3 Ferric Reductase (STEAP) Family	5.B.6	0	0	1	0	0	0	1
The Membrane Fusion Protein (MFP) Family	8.A.1	0	0	0	0	0	0	2
The Immunophilin-like Prolyl	8.A.11	2	1	0	1	1	1	0
The Tetratricopeptide Repeat (Tpr1) Family	8.A.13	1	1	1	1	1	1	0
The K+ Channel Accessory Protein (KChAP) Family	8.A.15	4	4	3	3	2	2	0
The Ca2+ Channel Auxiliary Subunit α2δ Types 1-4 (CCA-α2δ) Family	8.A.18	0	0	0	0	0	0	1
The Stomatin/Podocin/Band 7/Nephrosis.2/SPFH (Stomatin) Family	8.A.21	7	7	5	6	6	6	1
The Basigin (Basigin) Family	8.A.23	0	0	3	0	0	0	0
The Ezrin/Radixin/Moesin-binding Phosphoprotein 50 (EBP50) Family	8.A.24	1	1	1	1	1	1	0
The CDC50 P-type ATPase Lipid Flippase Subunit (CDC50) Family	8.A.27	2	2	3	3	3	3	0
The Ankyrin (Ankyrin) Family	8.A.28	19	32	13	19	20	17	2
The Homer1 (Homer1) Family of Excitation-Contraction Coupling Proteins	8.A.29	0	1	0	0	0	0	0
The Cytoplasmic Membrane-Periplasmic Auxiliary-1 (MPA1) Protein with Cytoplasmic (C) Domain (MPA1-C or MPA1+C) Family	8.A.3	44	44	43	56	56	0	4
The Nedd4-Family Interacting Protein-2 (Nedd4) Family	8.A.30	11	12	12	15	13	14	0
The β-Amyloid Cleaving Enzyme (BACE1) Family	8.A.32	17	18	14	15	20	12	0
The Endophilin (Endophilin) Family	8.A.34	16	14	17	26	22	19	1
The Tetraspanin (Tetraspanin) Family	8.A.40	0	0	2	1	2	1	0
The Stretch-activated Calcium Channel Auxiliary Protein, Mid1 (Mid1) Family	8.A.41	1	1	2	1	1	1	0
The NEAT-domain containing methaemoglobin heme sequestration (N-MHS) Family	8.A.43	4	3	3	3	4	3	4
The Glycan-binding Protein (SusD) Family	8.A.46	0	0	0	0	0	0	2
The Klotho Auxiliary Protein (Klotho) Family	8.A.49	3	2	0	0	0	0	6
The Voltage-gated K+ Channel β-subunit (Kvβ) Family	8.A.5	32	36	33	27	28	19	26
The Dipeptidyl-aminopeptidase-like Protein 6 beta subunit of Kv4 channels (DPP6) Family	8.A.51	3	5	2	3	3	3	2
The Ubiquitin-related Protein Degradation (UPD) Family	8.A.52	5	5	3	4	5	4	0
The Integrin (Integrin) Family	8.A.54	1	1	1	1	1	1	0
The SLC and TCST-Associated Component (STAC-A) Family	8.A.59	0	0	0	0	0	0	1
The Auxiliary Nutrient Transporter (ANT) Family	8.A.6	13	14	18	18	20	20	0
The Endoplasmic Reticulum-derived Vesicle Protein, Erv14 (Erv14) Family	8.A.61	1	1	2	2	2	1	0
The Sigma Non-opioid Intracellular Recpetor, (S1R) Family	8.A.63	1	1	1	1	1	1	0
The Endoplasmic Reticulum (ER)-Plasma Membrane (PM) Junctional Competence Regulator (TMEM110) Family	8.A.65	2	2	3	4	4	3	0
The Dystrophin (Dystrophin) Family	8.A.66	3	3	4	5	5	5	0
The Os-9 Quality Control (ERAD) Protein (Os-9) Family	8.A.67	1	1	1	1	1	1	0
The Endomembrane protein-70 (EMP70) Family	8.A.68	4	4	5	4	5	4	0
The Phosphotransferase System Enzyme I (EI) Family	8.A.7	7	6	5	5	5	0	3
The Mitochondrial ATP synthase Stress-responsive Protein (MASP) Family	8.A.73	1	1	0	1	1	0	0
The TMEM203 or PF14967 (TMEM203) Family	8.A.76	2	1	2	1	1	1	0
The Sheddase (Sheddase) Family	8.A.77	3	3	3	3	3	3	0
The Phosphotransferase System HPr (HPr) Family	8.A.8	33	29	40	47	43	36	12
The Calmodulin Calcium Binding Protein (Calmodulin) Family	8.A.82	8	7	13	12	12	10	0
The Guanylate Cyclase (GC) Family	8.A.85	0	0	1	2	0	2	8
The TBC1 Domain (TBC1) Family	8.A.87	16	14	19	23	21	17	0
The calciquestrin (CASQ) Family	8.A.88	9	8	7	9	9	6	2
The rBAT Transport Accessory Protein (rBAT) Family	8.A.9	49	36	56	56	60	0	13
The Syntaxin (Syntaxin) Family	8.A.91	4	2	4	3	3	3	0
The G-Protein αβγ Complex (GPC) Family	8.A.92	35	28	43	46	47	43	4
The Sigma2 Receptor or TMEM97 (S2R) Family	8.A.93	1	1	1	2	2	2	0
The Colicin Immunity Protein (ColIP) Functional Family	8.B.24	0	0	0	0	0	0	1
The Triflin Toxin (Triflin or CRISP) Family	8.B.9	1	3	3	2	7	5	0
The Non ABC Multidrug Exporter (N-MDE) Family	9.A.1	40	43	45	50	45	47	0
The Dipicolinic Acid Transporter (DPA-T) Family	9.A.11	0	0	0	0	0	0	12
The G-protein-coupled receptor (GPCR) Family	9.A.14	3	4	4	4	4	6	0
The Autophagy-related Phagophore-formation Transporter (APT) Family	9.A.15	10	11	9	10	8	12	2
The Integral Membrane Peroxisomal Protein Importer-2 (PPI2) Family	9.A.17	4	4	2	4	3	4	0
The Lipid Intermediate Transporter (Arv1) Family	9.A.19	1	1	1	1	0	1	0
The Mitochondrial Cholesterol/Porphyrin Uptake Translocator Protein (TSPO) Family	9.A.24	1	1	0	0	0	0	0
The Por Protein Secretin System (PorSS) Family	9.A.25	0	0	0	1	1	1	2
The Lipid-translocating Exporter (LTE) Family	9.A.26	1	1	0	4	6	5	0
The Non-Classical Protein Exporter (NCPE) Family	9.A.27	1	0	0	0	0	0	0
The Lantibiotic Immunity Protein/Serine Connector (LIP/SIP) Family	9.A.29	1	1	1	1	1	1	0
The Sorting Nexin27 (SNX27)-Retromer Assembly Apparatus for Recycling Integral Membrane Proteins (SNX27-RetromerAA) Family	9.A.3	13	11	10	11	12	12	5
The SdpC (Peptide-Antibiotic Killer Factor) Immunity Protein, SdpI (SdpI) Family	9.A.32	0	0	0	0	0	0	1
The Nuclear Pore Complex Biogenesis (NPC-B) Family	9.A.34	1	1	2	2	1	2	1
The Ca2+-dependent Phospholipid Scramblase (Scramblase) Family	9.A.36	1	1	1	1	2	1	0
The YggT or Fanciful K+ Uptake-B (FkuB; YggT) Family	9.A.4	0	0	0	0	0	0	7
The HlyC/CorC (HCC) Family	9.A.40	2	2	3	4	4	4	5
The Capsular Polysaccharide Exporter (CPS-E) Family	9.A.41	0	0	0	0	1	2	0
The Unconventional Protein Secretion (UPS) System	9.A.48	1	2	1	1	1	0	0
The Prenylated Rab Acceptor Protein 1 (PRA1) Family	9.A.49	0	1	1	1	2	1	0
The Putative Arginine Transporter (ArgW) Family	9.A.5	15	14	16	19	17	0	3
The Nuclear t-RNA exporter (t-Exporter) Family	9.A.50	5	3	5	5	4	5	0
The Lysosomal Cobalamin (B12) Transporter (L-B12T) Family	9.A.54	2	2	2	3	3	2	0
The TMEM205 (TMEM205) Family	9.A.55	1	1	0	0	0	1	0
The Extended-Synaptotagmin (E-Syt) Family	9.A.57	3	5	5	6	5	5	0
The Maintenance of Mitochondrial Morphology (MMM) Family	9.A.58	3	2	3	4	4	3	0
The ATP Exporter (ATP-E) Family	9.A.6	144	142	166	183	178	156	0
The Small Nuclear RNA Exporter (snRNA-E)	9.A.60	21	18	21	22	20	13	0
The Domain of Unknown Function 3339 (DUF3339) Family	9.A.61	63	66	69	71	71	69	0
#N/A	9.A.62	5	5	6	5	6	4	0
The Retromer-dependent Vacuolar Protein Sorting (R-VPS) Family	9.A.63	45	45	62	75	73	61	3
The SRP-independent Targeting (SND) Family	9.A.64	3	3	2	3	2	3	0
The Aspartate Amino Transferase (AAT) Family	9.A.70	2	2	3	2	2	2	0
The Ferrous Iron Uptake (FeoB) Family	9.A.8	2	2	3	2	1	1	3
The Low Affinity Fe2+ Transporter (FeT) Family	9.A.9	0	3	0	3	3	3	0
The Integral Membrane CAAX Protease (CAAX Protease) Family	9.B.1	146	154	186	189	198	185	0
The Putative Tripartite Zn2+ Transporter (TZT) Family	9.B.10	91	99	124	134	137	123	15
The Phage Shock Protein (Psp) Family	9.B.100	0	0	0	0	0	0	4
The YedE/YeeE (YedE/YeeE) Family	9.B.102	4	3	1	1	1	2	0
The Putative Ca2+ Uniporter (GC1qR) Family	9.B.103	2	2	1	2	2	2	0
The Rhomboid Protease (Rhomboid) Family	9.B.104	3	3	9	7	7	5	1
The Lead Resistance Fusion Protein (PbrBC) Family	9.B.105	3	3	3	2	2	2	5
The Pock Size-determining Protein (PSDP) Family	9.B.106	75	84	106	119	122	109	3
The Vancomycin-sensitivity protein (SanA) Family	9.B.114	0	0	0	0	0	0	1
The Putative Integral Membrane Steroid 5α-reductase (SαR) Family	9.B.115	3	2	3	2	3	2	0
The Transporter, YvqF (YvqF) Family	9.B.116	0	0	0	0	0	0	2
The DUF4190 (DUF4190) Family	9.B.117	0	0	0	0	0	0	1
The Glycan Synthase, Fks1 (Fks1) Family	9.B.119	4	4	4	3	3	3	0
The Sensitivity to Sodium or Salt Stress-induced Hydrophobic Peptide (Sna) Family	9.B.12	5	5	4	4	4	4	0
The DUF554 (DUF554) Family	9.B.120	0	0	0	0	0	0	1
The AmpE/CobD (AmpE/CobD) Family	9.B.125	0	0	0	0	0	0	1
The Post-GPI Attachment Protein (P-GAP2) Family	9.B.131	2	2	1	2	2	2	0
The Post-GPI Attachment Protein-3 (P-GAP3) Family	9.B.132	1	1	2	2	2	2	0
The Ice Nucleation Protein Secretion System (INP-SS) Family	9.B.133	0	0	0	0	0	1	1
The Membrane Trafficking Yip (Yip) Family	9.B.135	4	4	5	5	4	6	0
The Putative Heme Handling Protein (HHP) Family	9.B.14	5	5	4	3	4	0	9
The Integral membrane Glycosyltransferase family 39 (GT39) Family	9.B.142	1	1	1	1	1	2	2
The 6 TMS DUF1275/Pf06912 (DUF1275) Family	9.B.143	1	1	0	0	0	0	1
The Putative Undecaprenyl-phosphate N-Acetylglucosaminyl Transferase (MurG) Family	9.B.146	1	1	1	1	1	1	3
The M50 Peptidase (M50-P) Family	9.B.149	2	2	2	1	2	1	2
The 4 TMS YbhQ (YbhQ) Family	9.B.15	2	2	2	1	1	2	0
The Putative 4, 5, 8, 10 TMS Permease (4,5,8,10P) Family	9.B.156	0	0	0	0	0	0	2
The Cell Shape-determining MreBCD (MreBCD) Family	9.B.157	0	0	0	0	0	1	3
The Cut Copper Homeostasis (Cut) Family	9.B.158	1	1	0	0	0	0	1
The Inclusion Membrane Protein (IncA) Family	9.B.159	0	0	0	0	0	0	11
The Colicin V Production (CvpA) Family	9.B.160	0	0	0	0	0	0	2
The Integral Membrane Protein (8 -10 TMSs) YeiB or DUF418 (YeiB) Family	9.B.169	1	2	0	0	0	0	2
The VAMP-associated protein (VAP) Family	9.B.17	4	5	6	3	6	4	0
The Two Tunnel Gated C-terminal Processing Protease (CTP) Family	9.B.174	0	0	0	0	0	0	1
The MdmD Complementing Protein 1 (Mcp1) Family	9.B.178	2	2	2	1	2	2	0
The MscS/DUF475 (DUF475) Family	9.B.179	0	0	0	0	2	0	0
The Xanthan Glycosyl Transferase, GumD (GumD) Family	9.B.18	7	7	8	9	11	10	4
The Tetra Spanning Protein 1 (Tts1) Family	9.B.180	2	2	2	2	3	3	0
#N/A	9.B.181	1	1	1	1	1	1	0
The Transmembrane Emp24 Domain-containing Protein (TMED) Family	9.B.188	4	4	4	5	6	5	0
The Endoplasmic Reticulum Retention Receptor (KDELR) Family	9.B.191	1	1	2	2	2	2	0
The Mpv17/Pmp22 4 TMS Putative Porin (Mpv17) Family	9.B.192	3	3	4	4	4	4	1
The Membrane-anchored Lipid-binding Protein (LAM) Family	9.B.198	8	7	10	9	9	10	0
The 4 TMS PF05225 (PF0225) Family	9.B.199	1	1	2	2	2	2	0
The Integral Membrane CAAX Protease-2 (CAAX Protease2) Family	9.B.2	0	0	0	0	0	0	20
The Putative Mg2+ Transporter-C (MgtC) Family	9.B.20	1	2	3	3	3	0	2
The AIG1 Lipid Hydrolase (AIG1) Family	9.B.203	0	1	2	2	2	1	0
The TMEM199 (TMEM199) Family	9.B.206	1	1	1	1	1	1	0
The Frataxin (Frataxin) Family	9.B.21	4	4	6	6	5	5	0
The ER to Golgi Transport Factor (ER/G-TF) Family	9.B.214	1	1	3	3	2	2	1
The MICOS Complex Component, Mic60 (Mic60) Family	9.B.216	2	2	2	2	2	2	0
The Mitochondrial Inner/Outer Membrane Fusion (MMF) Family	9.B.25	4	5	4	4	4	3	0
The Regulator of ER Stress and Autophagy TMEM208 (TMEM208) Family	9.B.26	1	1	1	1	1	1	0
The DedA or YdjX-Z (DedA) Family	9.B.27	3	3	4	6	5	5	7
The Putative Essential Component of the MusEFGKI ABC Transporter, MusI (MusI) Family	9.B.28	0	0	0	0	0	0	1
The PlsY/YqiH (PlsY) Family	9.B.31	0	0	0	0	0	0	1
The Sensor Histidine Kinase (SHK) Family	9.B.33	0	0	0	0	0	0	40
The Kinase/Phosphatase/Cyclic-GMP Synthase/Cyclic di-GMP Hydrolase (KPSH) Family	9.B.34	0	0	0	0	0	0	12
The Putative Thyronine-Transporting Transthyretin (Transthyretin) Family	9.B.35	2	2	2	2	1	2	0
The Huntington-interacting Protein 14 (HIP14) Family	9.B.37	10	10	13	10	10	9	0
The Myelin Proteolipid Protein (MPLP) Family	9.B.38	0	0	0	0	0	1	0
#N/A	9.B.47	2	3	3	2	2	3	0
The Uncharacterized DUF202/YidH (YidH) Family	9.B.51	4	4	9	8	8	7	1
The Conidiation and Conidial Germination Protein (CCGP) Family	9.B.57	2	2	3	2	2	2	0
The Copper Resistance (CopD) Family	9.B.62	0	0	0	0	0	0	2
The Yeast Pheromone-induced Plasma Membrane Mating Cell Fusion Protein (PRM1) Family	9.B.63	1	1	0	1	1	1	0
The O-antigen Polymerase (OAP) Family	9.B.67	0	0	0	0	0	0	2
The Multicomponent Putative SpoIIIAE Exporter (SpoIIIA-E) Family	9.B.70	0	0	0	0	0	0	4
The Phage Infection Protein (PIP) Family	9.B.74	0	0	0	0	0	0	5
The Endoplasmic Reticulum Retrieval Protein1 (Putative Heavy Metal Transporter) (Rer1) Family	9.B.82	1	1	1	2	2	2	0
The Acyltransferase-3/Putative Acetyl-CoA Transporter (ATAT) Family	9.B.97	0	0	0	0	0	1	5
The DUF95 (DUF95) Family	9.B.98	0	0	0	0	0	0	2
							0

## Sheet: S6_clusters
	Umbelopsis isabellina	Umbelopsis vinacea	Mucor circinatus	Mucor plumbeus	Mucor saturninus	Thamnidium elegans	Paenibacillus	sum
nrps	0	0	0	0	0	0	2	2
other	3	3	1	2	1	2	1	13
bacteriocin	0	0	0	0	0	0	1	1
t3pks	0	0	0	0	0	0	1	1
siderophore	0	0	1	1	1	1	0	4
t1pks	1	0	0	0	0	0	0	1
terpene	1	1	1	1	2	3	1	10
sum	5	4	3	4	4	6	6

## Sheet: S7_CAPS
Substrate	Chemical guild	Umbelopsis isabellina	Umbelopsis vinacea	Mucor circinatus	Mucor plumbeus	Mucor saturninus	Thamnidium elegans			Umbelopsis isabellina	Umbelopsis vinacea	Mucor circinatus	Mucor plumbeus	Mucor saturninus	Thamnidium elegans				Umbelopsis isabellina	Umbelopsis vinacea	Mucor circinatus	Mucor plumbeus	Mucor saturninus	Thamnidium elegans
α-d-Glucose	Carbohydrates	22424.5	33580.5	11345.3	2568	4174	11738.5		Carbohydrates	6553.73	16364.5	2291.55	3453.63	570.356	6321.66		Carbohydrates	avg	6553.73	16364.5	2291.55	3453.63	570.36	6321.66
d-Arabinose	Carbohydrates	0	4569.75	0	116	383.33	1099.25		Amino acids	2978.21	8159.15	8219.14	14382.5	1428.81	28290.8			sd	8285.36	13051.9	6069.61	6471.32	1520.4	8082.66
d-Fructose	Carbohydrates	17298	31979	1281.67	6188	2.67	12155		Amines/amides	1449.42	5814.67	795	1770	1044.72	11001.7		Amino acids	avg	2978.21	8159.15	8219.14	14382.5	1428.81	28290.8
d-Galactose	Carbohydrates	12593	30936.8	1052.33	557.5	829.67	11167.8		Carboxylic acids	2757.03	6864.27	1890.12	4726.88	508.922	27734.2			sd	3819.74	5769.01	10717.3	12515.7	1780.63	14384.5
d-Mannose	Carbohydrates	17716	26108.8	3199.33	2095	31	13005.8		Polymers	5368.6	13132.8	2809.07	1789.8	4194.33	9329.85		Amines/amides	avg	1449.42	5814.67	795	1770	1044.72	11001.7
d-Psicose	Carbohydrates	0	459	0	3344	0	5429		Miscellaneous	2631.6	4558.27	2252.43	2726.45	2687.83	12783			sd	2863.93	9794.47	1943.75	4335.6	1626.96	12892.9
d-Ribose	Carbohydrates	11299	12340	7614.67	13457.5	8223	12026.5										Carboxylic acids	avg	2757.03	6864.27	1890.12	4726.88	508.92	27734.2
d-Tagatose	Carbohydrates	0	0	0	0	0	209.25											sd	5994.74	10994.1	4467.41	7082.55	1146.69	18977.1
d-Xylose	Carbohydrates	18064	33835.5	10277.3	17035.5	2194.33	30461.5										Polymers	avg	5368.6	13132.8	2809.07	1789.8	4194.33	9329.85
l-Arabinose	Carbohydrates	9043	27752	5354	1985.5	871.67	15425.5											sd	4251.98	10850.1	3180.87	2924.82	3957.18	10264.1
l-Fucose	Carbohydrates	0	2322.75	0	0	0	2650.5										Miscellaneous	avg	2631.6	4558.28	2252.43	2726.45	2687.83	12783
l-Sorbose	Carbohydrates	0	1008	0	0	95.33	285.75											sd	5406.03	5787.54	4698.57	3974.6	4876.6	12847.3
α-d-Lactose	Carbohydrates	2082.5	19249.2	327.67	0	0	0
d-Cellobiose	Carbohydrates	10296.5	31740.5	1574.33	8898	867.33	2409.5
d-Melibiose	Carbohydrates	0	23689.2	26.67	0	0	0
d-Trehalose	Carbohydrates	19143.5	23942.2	2472.67	1905.2	0	14276.8
Gentiobiose	Carbohydrates	11605	28388.8	0	5496	0	7638.5
Palatinose	Carbohydrates	943	11517	0	575.5	0	2722
Lactulose	Carbohydrates	6994.5	13932.2	558	0	0	0
Maltose	Carbohydrates	15368	27196.2	627.33	2972	0	10180
Sucrose	Carbohydrates	0	27259.5	0	0	0	345
Turanose	Carbohydrates	4378.5	14722	83.67	4533	0	657
d-Melezitose	Carbohydrates	2213	17157.8	0	913	0	424.25
d-Raffinose	Carbohydrates	650.5	19783	0	0	0	379.25
Maltotriose	Carbohydrates	18312.5	33537	4332	7474	385	187.25
Stachyose	Carbohydrates	0	23269.2	0	0	0	4933.75
d-Arabitol	Carbohydrates	13537	31426.8	4075.33	9667	488.33	9595.25
d-Mannitol	Carbohydrates	17978	33344.8	7416	1323	0	13675
d-Sorbitol	Carbohydrates	8413	9297	0	10253	0	4732
i-Erythritol	Carbohydrates	0	0	0	0	0	0
m-Inositol	Carbohydrates	0	0	0	0	0	11247
Maltitol	Carbohydrates	2251.5	11066.8	0	9	0	0
Adonitol	Carbohydrates	7741	5942.25	0	0	59	596.5
Xylitol	Carbohydrates	0	2403.25	30.67	9215.5	1283	14688
l-Rhamnose	Carbohydrates	2638	17586	0	0	376.67	12910.2
α-Methyl-d-galactoside	Carbohydrates	0	427	0	0	0	0
β-Methyl-d-galactoside	Carbohydrates	0	405.25	26.33	0	0	0
α-Methyl-d-glucoside	Carbohydrates	0	0	0	0	0	0
β-Methyl-d-glucoside	Carbohydrates	962	22828.2	0	0	0	0
Arbutin	Carbohydrates	905	21726	2041.67	4493.5	459.67	33569.5
Sedoheptulosan	Carbohydrates	0	0	0	0	0	72
N-Acetyl-d-galactosamine	Carbohydrates	0	0	0	951	0	0
N-Acetyl-d-glucosamine	Carbohydrates	33513.5	43308.8	37111.3	35829.5	4371.67	17260.2
N-Acetyl-d-mannosamine	Carbohydrates	0	0	0	104.5	0	0
l-Alanine	Amino acids	4843.5	3601.5	25471	28456.5	0	33823.8
l-Proline	Amino acids	0	2943	271.33	27025.5	1399.67	40883.5
l-Serine	Amino acids	0	10667.2	40.67	6572.5	284.67	33504.2
l-Threonine	Amino acids	0	344.75	0	0	0	3258.75
l-Aspartic acid	Amino acids	564	8571.75	57.33	19576.5	0	43552.5
l-Glutamic acid	Amino acids	7933	18191.8	16115	33316.5	1094.67	45192.5
Glycyl-l-glutamic acid	Amino acids	11740	12089.2	12440.7	10985.5	4149.67	20517.2
l-Pyroglutamic acid	Amino acids	0	426.25	0	0	819.67	18074
γ-Amino butyric acid	Amino acids	6	9887.5	30728	1149	1249.67	31251
l-Asparagine	Amino acids	5278	8877.75	5801	21738	0	43223.5
l-Phenylalanine	Amino acids	2468	5994.75	5129.67	666	5395	18428.8
l-Ornithine	Amino acids	2906	16314.2	2575	23104	2752.67	7780.25
l-Alanyl-glycine	Amino acids	4967	4439.75	19719.3	7987	420	28024.8
d-Glucosamine	Amines/amides	728	7862	0	0	0	10363.8
l-Alaninamide	Amines/amides	718	1558.75	0	0	823.33	33580.8
Glucuronamide	Amines/amides	0	0	0	0	0	13
Succinamic acid	Amines/amides	0	609.5	7.33	0	0	118.25
2-Amino ethanol	Amines/amides	0	0	0	0	4185.67	4575.25
Putrescine	Amines/amides	7250.5	24857.8	4762.67	10620	1259.33	17359.2
N-Acetyl-l-glutamic acid	Carboxylic acids	2905.2	2819.5	195.33	0	0	480.75
2-Keto-d-gluconic acid	Carboxylic acids	7756	26711.8	356.33	537.5	0	33500
α-Keto glutaric acid	Carboxylic acids	0	1119.75	4367.33	10399.5	0	41287.8
β-Hydroxy butyric acid	Carboxylic acids	0	0	0	0	0	4469.75
γ-Hydroxy butyric acid	Carboxylic acids	22599	447.5	0	594	0	10332
d-Glucuronic acid	Carboxylic acids	6930.5	24098	0	0	0	44175.8
d-Galacturonic acid	Carboxylic acids	360	13653.2	0	0	0	0
d-Gluconic acid	Carboxylic acids	0	1116.25	0	0	0	31645
d-Saccharic acid	Carboxylic acids	0	2204.5	477.67	0	2076	48147.5
d-Malic acid	Carboxylic acids	0	0	24	2861.5	0	39139.2
L-Malic Acid	Carboxylic acids	0	15,05,2020	700.33	7975	114.33	50101.5
l-Lactic acid	Carboxylic acids	0	1495.5	6092	5582	43	27690.8
Fumaric acid	Carboxylic acids	14	867.75	509	14534	519	40218.8
p-Hydroxy phenylacetic acid	Carboxylic acids	0	890.25	0	0	0	7244.75
Quinic acid	Carboxylic acids	0	110.25	54.67	0	435.33	42913
Sebacic acid	Carboxylic acids	6453	32622	17906	23533.5	4424.67	2306.25
Succinic acid	Carboxylic acids	0	1672	1449.33	14340	1039.33	47829
Dextrin	Polymers	4651.5	25008	8024.67	1914	7808.33	21621
α-Cyclodextrin	Polymers	7471	1740	0	214	463	798.25
β-Cyclodextrin	Polymers	1390.5	1583.25	1812.33	0	4256.67	1152.75
Glycogen	Polymers	1756	20317.2	802	0	0	3763
Tween 80	Polymers	11574	17015.2	3406.33	6821	8443.67	19314.2
Adenosine	Miscellaneous	5132	12874	12794.3	8884	15321.3	13807
Uridine	Miscellaneous	0	560	0	0	877	9126.75
Glycerol	Miscellaneous	2956	13873.5	0	304.5	1661	36650.5
Salicin	Miscellaneous	0	11629.8	417.33	466.5	0	27711.5
Amygdalin	Miscellaneous	0	0	0	0	0	397.25
d-Lactic acid methyl ester	Miscellaneous	0	0	0	4644	0	9104.5
Succinic acid mono-methyl ester	Miscellaneous	1018.5	3392.75	9249.33	10537	0	0
Glucose-1-phosphate	Miscellaneous	17209.5	1030.5	63.33	2145	2594.67	24731.8
Adenosine-5′-monophosphate	Miscellaneous	0	1568.75	0	0	6424.33	6300.75
Bromo succinic acid	Miscellaneous	0	653.5	0	283.5	0	0

## Sheet: S8_total_lipid
	Umbelopsis isabellina	Umbelopsis vinacea	Mucor circinatus	Mucor plumbeus	Mucor saturninus	Thamnidium elegans
C14	0.91	0.53	1.29	1.77	3.28	2.46
C16;0	18.35	23.25	25.2	24.15	25.23	31.72
C16:1	0.77	0.32	1.01	0.9	1.64	0
C18;3	5.78	9.83	18.71	17.48	19.2	19.07
C18;2	8.55	20.17	16.44	9.15	15.42	8.15
C18;1	59.25	39.13	29.4	37.27	26.69	26.62
C18	6.39	6.76	7.95	9.28	8.55	11.98
sum	100	99.99	100	100	100.01	100
ug/ml	Umbelopsis vinacea	Umbelopsis vinacea	Umbelopsis vinacea			Mucor plumbeus	Mucor plumbeus	Mucor plumbeus			Umbelopsis isabellina	Umbelopsis isabellina	Umbelopsis isabellina			Mucor saturninus	Mucor saturninus	Mucor saturninus			Thamnidium elegans	Thamnidium elegans	Thamnidium elegans			Mucor circinatus	Mucor circinatus	Mucor circinatus
C14	0.42	0.46	0.43			5.33	4.82	4.75			2.24	1.4	0.88			11.05	11.43	8.84			2.27	2.92	2.81			2.35	3.52	1.56
C16;0	18.26	20.69	18.1			66.31	70.35	66.67			29.49	28.73	33.06			81.72	72.77	85.84			31.75	36.41	34.6			52.78	49.44	41.82
C16:1	0.21	0.32	0.27			2.33	2.63	2.61			1.43	1.22	1.16			6.09	5.27	4.32			0	0	0			1.73	2.15	1.83
C18;3	7.82	8.74	7.56			45.25	54.02	47.95			9.77	9.67	9.29			65.68	63.38	54.39			19.09	20.98	21.7			41.17	34.43	31.45
C18;2	14.63	19.18	15.95			27.92	24.71	24.37			14.24	14.61	13.62			49.03	50.31	47.72			8.61	8.64	9.08			33.3	30.5	29.75
C18;1	27.72	35.64	33.03			101.26	101.49	111.05			97.41	95.5	101.65			87.56	86.4	80.68			25.58	30.52	30.28			60.29	57.18	50.3
C18	4.71	6.96	5.09			28.06	23.93	26.06			11.38	9.76	10.65			29.97	27.48	24.24			12.14	13.42	13.24			17.83	14.77	12.98
	73.77	91.99	80.43			276.46	281.95	283.46			165.96	160.89	170.31			331.1	317.04	306.03			99.44	112.89	111.71			209.45	191.99	169.69
				avg	sd				avg	sd				avg	sd				avg	sd				avg	sd				avg	sd
C14	0.57	0.5	0.53	0.53	0.04	1.93	1.71	1.68	1.77	0.14	1.35	0.87	0.52	0.91	0.42	3.34	3.61	2.89	3.28	0.36	2.28	2.59	2.52	2.46	0.16	1.12	1.83	0.92	1.29	0.48
C16;0	24.75	22.49	22.5	23.25	1.3	23.99	24.95	23.52	24.15	0.73	17.77	17.86	19.41	18.35	0.92	24.68	22.95	28.05	25.23	2.59	31.93	32.25	30.97	31.72	0.67	25.2	25.75	24.64	25.2	0.56
C16:1	0.28	0.35	0.34	0.32	0.04	0.84	0.93	0.92	0.9	0.05	0.86	0.76	0.68	0.77	0.09	1.84	1.66	1.41	1.64	0.22	0	0	0	0	0	0.83	1.12	1.08	1.01	0.16
C18;3	10.6	9.5	9.4	9.83	0.67	16.37	19.16	16.92	17.48	1.48	5.89	6.01	5.45	5.78	0.29	19.84	19.99	17.77	19.2	1.24	19.2	18.58	19.43	19.07	0.44	19.66	17.93	18.53	18.71	0.88
C18;2	19.83	20.85	19.83	20.17	0.59	10.1	8.76	8.6	9.15	0.82	8.58	9.08	8	8.55	0.54	14.81	15.87	15.59	15.42	0.55	8.66	7.65	8.13	8.15	0.51	15.9	15.89	17.53	16.44	0.94
C18;1	37.58	38.74	41.07	39.13	1.78	36.63	36	39.18	37.27	1.68	58.69	59.36	59.69	59.25	0.51	26.45	27.25	26.36	26.69	0.49	25.72	27.04	27.11	26.62	0.78	28.78	29.78	29.64	29.4	0.54
C18	6.38	7.57	6.33	6.76	0.7	10.15	8.49	9.19	9.28	0.83	6.86	6.07	6.25	6.39	0.41	9.05	8.67	7.92	8.55	0.58	12.21	11.89	11.85	11.98	0.2	8.51	7.69	7.65	7.95	0.49

## Sheet: S9_PL
	Umbelopsis isabellina	Umbelopsis vinacea	Mucor circinatus	Mucor plumbeus	Mucor saturninus	Thamnidium elegans			ug/ml
PA	3.09936	0.343588	0.733399	2.68805	8.48359	7.68672
PC	56.5201	47.186	41.2973	51.7629	32.4318	32.9471
PE	13.9329	29.7144	22.1915	16.8787	25.1951	33.9148
PI	14.6721	13.9773	26.4035	16.3602	23.128	13.7524
PS	11.7755	8.77865	9.37429	12.3101	10.7616	11.6989
Sample Name	Umbelopsis vinacea	Umbelopsis vinacea	Umbelopsis vinacea			Mucor plumbeus	Mucor plumbeus	Mucor plumbeus			Mucor saturninus	Mucor saturninus	Mucor saturninus			Thamnidium elegans	Thamnidium elegans	Thamnidium elegans			Mucor circinatus	Mucor circinatus	Mucor circinatus			Umbelopsis isabellina	Umbelopsis isabellina	Umbelopsis isabellina
PA 16;0 18;3	0	0				1.69	2.17	2.11			0	0				11.11	11.82	11.58			0.18	0.06	0.09			0.18	0.06	0.09
PA 16;0 18;2	0	0				0.7	0.56	0.57			0.85	0.78	0.81			3.01	2.99	3.17			0.01	0.06	0.05			0.01	0.06	0.04
PA 16;0 18;1	0.36	0.14	0.37			2.48	2.45	2.43			1.43	1.19	1.25			11.85	12.15	11.92			0.15	0.1	0.12			0.15	0.1	0.09
PA 18;3 18;3	0.16	0.34	0.16			0.71	0.53	0.51			5.58	6.95	6.11			13.34	13.25	12.96			0.14	0.14	0.16			0.14	0.14	0.12
PA 18;3 18;2	0.18	0.47	0.19			0.73	0.68	0.66			2.42	3.41	3.07			6.23	6.21	6.17			0.42	0.38	0.42			0.42	0.38	0.39
PA 18;3 18;1	0.17	0.17	0.18			2.86	2.76	2.82			2.15	2.3	2.24			12.47	12.2	12.42			0.43	0.5	0.48			0.43	0.5	0.55
PA 18;2 18;2	0	0.26	0.21			0.46	0.37	0.4			0.79	1.23	0.71			2.25	2.05	2.08			0.51	0.51	0.49			0.51	0.51	0.52
PA 18;1 18;2	0.15	0.24	0.17			0.85	0.84	0.78			0.65	0.61	0.62			3.25	3.38	3.61			0.66	0.63	0.63			0.66	0.63	0.62
PA 18;1 18;1	0.2	0.3	0.25			1.57	1.59	1.53			0.53	0.64	0.58			5.2	4.82	4.97			1.16	0.99	1.11			1.16	0.99	1.11
PC 16-0 16;0	2.75	4.45	3.35			1.15	1.21	1.17			2.61	2.62	2.6			3.89	4.05	3.94			0	0				0.84	0.74	0.82
PC 16;0 18;3	2.25	13.89	10.27			7.33	7.3	7.21			4.2	3.25	3.19			17.26	18.12	17.97			3.68	3.65	3.62			0.57	0.67	0.78
PC 16;1 18;1	1.44	1.51	1.32			2.11	2.34	2.26			0	0				8.58	8.06	8.49			0	0				1.16	1.07	1.12
PC 16;0 18;2	3.22	21.15	18.54			10.79	11.1	10.97			2.57	2.32	2.54			8.74	8.71	8.63			7.45	7.39	7.44			0.52	0.53	0.67
PC 16;0 18;1	4.45	27.87	24.38			21.4	20.82	20.73			1.64	1.35	1.46			21.12	20.23	20.74			7.6	7.91	7.73			1.28	0.7	0.76
PC 18;3 18;3	6.53	12.17	11.69			16.06	15.82	15.74			18.36	18.52	18.17			45.07	40.78	42.73			18.85	22.07	20.37			5.33	4.14	4.27
PC 18;3 18;2	13.21	24.59	23.48			31.58	30.6	30.96			14.41	13.43	13.97			35.26	34.34	34.86			45.07	43.84	44.75			6.84	5.55	5.61
PC 18;3 18;1	24.1	30.35	29.49			78.79	79.71	78.19			9.96	10.15	10.05			78.79	74.19	75.05			46.6	45.37	45.98			10.64	8.37	8.42
PC 18;2 18;2	22.26	49.97	48.95			15.51	15.24	15.19			4.08	3.43	3.84			11.74	10.61	10.76			37.4	36.48	37.81			9.23	6.62	6.88
PC 18;3 18;0	1.43	1.43	1.11			2.98	3.25	3.18			0.4	0.28	0.41			11.01	10.58	10.84			0	0				0.72	0.67	0.75
PC 18;2 18;1	22.93	75.73	75.18			16.4	17.2	17.14			1.97	1.46	1.59			18.7	17.2	17.62			18.55	15.82	16.82			12.54	9.47	10.07
PC 18;1 18;1	32.8	61.93	60.34			24.25	25.14	24.33			1.62	1.35	1.38			34.03	33.42	33.38			13.95	14.23	15.06			22.26	18	17.58
PC 18;0 18;1	1.35	4.02	3.85			2.04	2.04	1.95			0	0				7.63	7.66	7.85			0	0				0.59	0.44	0.56
PE 16;0 16;1	0.14	0.98	0.89			0	0				0	0				2.13	2.19	2.17			0	0				0	0
PE 16;0 18;3	4.28	22.19	21.93			4.34	4.19	4.37			3	2.65	2.84			22.19	22.77	22.63			2.51	2.44	2.86			0.5	0.39	0.4
PE 16;1 18;1	1.06	1.3	1.3			1.22	1.33	1.25			0.25	0.31	0.37			7.58	7.42	7.59			3.07	2.87	2.98			0.38	0.32	0.38
PE 16;0 18;2	25.07	18.44	18.55			7.36	7.52	7.48			3.26	4.05	4.19			44.38	45.24	44.16			12.32	12.88	12.47			0.63	0.5	0.48
PE 16;1 18;0	0	0	0			0	0				0	0				0	0	0			0	0				0	0
PE 16;0 18;1	8.79	49.71	47.76			4.74	4.19	4.37			0.9	0.96	0.86			23.92	23.63	23.81			12.06	12.39	12.45			0.5	0.4	0.36
PE 18;3 18;3	3.36	3.36	3.11			9.19	9.55	9.73			10.95	11.97	12.05			60.52	58.21	59.06			5.07	5.06	5.05			1.19	0.78	0.79
PE 18;3 18;2	10.69	15.13	15.49			19.74	19.74	19.59			11.3	11.41	11.29			61.82	61.1	60.83			19.88	20.75	20.88			1.2	1.1	1.24
PE 18;3 18;1	8.31	38.62	37.37			17.44	18.16	18.05			10.66	11.56	10.96			49.86	53.03	52.91			29.68	27.95	28.03			8.83	7.59	7.87
PE 18;2 18;2	11.95	26.08	25.61			3.21	3.56	3.12			1.51	0.71	1.37			7.56	8.5	8.47			5.98	6.14	6.08			0.52	0.35	0.42
PE 18;2 18;1	12.18	34.87	32.95			7.35	7.87	7.18			3.16	3.41	3.28			22.05	22.91	22.72			15.99	15.71	15.29			3.72	2.93	2.91
PE 18;1 18;1	15.99	29.97	28.46			20.61	20.32	19.16			3.96	3.46	3.36			67.29	68.44	67.5			58.93	61.24	60.91			10.82	8.86	8.98
PI 16;0 16;1	0	0	0			0	0				1.05	1.32	1.27			3.05	3.14	3.27			7.95	7.22	7.39			0	0
PI 16;0 16;0	0	0	0			0	0				0	0				4.26	4.82	4.62			11.72	11.28	11.48			0	0
PI 16;1 18;3	0	0	0			0	0				0	0				2.98	2.74	2.88			5.83	6.51	6.27			0	0	0
PI 16;1 18;2	0	0	0			0	0				0	0				2.47	2.74	2.42			4.72	5.97	6.36			0.27	0.13	0.11
PI 16;0 18;3	0	0	0			14.95	13.44	13.77			7.83	8.81	8.49			8.1	7.74	2.6			1.71	2.45	2.23			1.72	0.52	0.48
PI 16;1 18;1	3.51	4.76	4.58			0	0				0	0				0	0	0			0	0				0	0
PI 16;0 18;2	1.88	3.78	3.65			12.39	11.9	11.84			14.45	16.33	15.72			10.67	12.26	11.71			2.99	3.3	3.14			2.51	1.6	1.46
PI 16;1 18;0	0	0				0	0				0	0				0	0	0			0	0				0	0
PI 16;0 18;1	6.41	12.53	11.63			22.11	18.84	18.58			13.94	10.53	10.25			21.73	20.23	20.68			17.71	17.84	17.19			2.22	2.19	2.36
PI 16;0 16;0	3.23	7.37	7.15			3.57	4.48	4.61			2.27	2.53	2.23			1.67	1.81	1.66			7.79	7.49	7.54			1.17	0.98	0.83
PI 18;3 18;3	0	0	0			0	0				0	0				0	0	0			2.61	2.25	2.45			0	0
PI 18;3 18;2	0	0	0			0	0				0	0				0	0	0			1	1.66	1.46			0	0
PI 18;1 18;3	2.16	3.67	3.52			0	0				0	0				0	0	0			0	0				0	0
PI 18;2 18;2	1.81	3.87	3.82			0	0				0	0				0	0	0			0	0				0	0
PI 18;0 18;3	1.85	6.87	6.82			0	0				0	0				0	0	0			0	0				0	0
PI 18;1 18;2	3.86	7.41	7.15			0	0				0	0				0	0	0			0	0				0	0
PI 18;1 18;1	4.03	8.99	8.57			1.78	1.68	1.53			0	0				0	0	0			1.27	1.71	1.84			0.23	0.42	0.58
PI 18;0 18;2	5.18	8.94	8.71			0	0				0	0				0	0	0			0	0				0.21	0.15	0.12
PI 18;0 18;1	3.28	8.3	8.06			0	0				0	0				0	0	0			0	0				0.82	0.94	0.82
PS 16;0 18;3	0	0	0			7.65	8.84	8.75			3.8	3.03	3.23			13.72	14.81	14.78			0	0				0.73	0.44	0.39
PS 16;0 18;1	3.72	6.26	6.01			3.59	2.42	2.28			0	0				11.66	11.13	11.25			5.32	5.65	5.59			2.14	0.7	0.87
PS 18;3 18;3	0	0	0			3.07	3.53	3.39			3.45	3.49	3.37			0	0	0			0	0				0	0	0
PS 18;2 18;3	0	0	0			2.71	3.49	3.16			2.05	5.23	4.98			9.66	7.94	8.27			0	0				0	0	0
PS 18;1 18;3	4.1	4.1	3.93			15.32	15.71	15.61			7.08	6.09	5.9			5.29	5.95	6.04			2.37	2.46	2.53			5.99	3.89	3.94
PS 18;2 18;2	4.41	9.85	9.7			0	0				0	0				20.92	17.35	16.73			8.76	8.07	7.91			0	0
PS 18;3 18;0	0	0	0			0	0				0	0				13.42	15.06	14.89			3.4	4.92	5.18			0	0
PS 18;1 18;2	9.54	13.74	13.18			4.62	4.87	4.71			0	0				9.66	10.02	10.28			3.49	4.26	4.36			1.23	0.67	0.71
PS 18;1 18;1	0	0	0			16.95	17.14	17.08			2.01	2.9	2.87			20.11	22.69	21.62			20.55	20.63	20.51			5.34	4.03	4.16
	300.73	682.07	653.38			446.35	446.49	440.44			183.1	186.02	183.47			899.2	890.69	887.29			477.49	481.23	483.56			129.05	100.22	102.48
Sample Name	Umbelopsis vinacea	Umbelopsis vinacea	Umbelopsis vinacea	average	sd	Mucor plumbeus	Mucor plumbeus	Mucor plumbeus	average	sd	Mucor saturninus	Mucor saturninus	Mucor saturninus	average	sd	Thamnidium elegans	Thamnidium elegans	Thamnidium elegans	average	sd	Mucor circinatus	Mucor circinatus	Mucor circinatus	average	sd	Umbelopsis isabellina	Umbelopsis isabellina	Umbelopsis isabellina	average	sd
PA 16;0 18;3	0	0	0	0	0	0.378627	0.486013	0.479066	0.447902	0.0600947	0	0	0	0	0	1.23554	1.32706	1.3051	1.28923	0.047777	0.0376971	0.0124681	0.018612	0.0229257	0.0131561	0.139481	0.0598683	0.087822	0.0957237	0.0403902
PA 16;0 18;2	0	0	0	0	0	0.156828	0.125423	0.129416	0.137222	0.0170958	0.464227	0.41931	0.441489	0.441675	0.0224593	0.334742	0.335695	0.357268	0.342568	0.012739	0.00209428	0.0124681	0.01034	0.00830077	0.00547928	0.00774893	0.0598683	0.039032	0.0355497	0.0262336
PA 16;0 18;1	0.119709	0.0205258	0.0566286	0.065621	0.0501992	0.555618	0.548724	0.551721	0.552021	0.00345643	0.780994	0.639716	0.68131	0.700673	0.072602	1.31784	1.36411	1.34342	1.34179	0.0231794	0.0314143	0.0207801	0.0248159	0.0256701	0.0053683	0.116234	0.0997805	0.087822	0.101279	0.0142651
PA 18;3 18;3	0.0532039	0.0498483	0.024488	0.0425134	0.0157003	0.159068	0.118704	0.115793	0.131188	0.0241883	3.04752	3.73616	3.33024	3.37131	0.346153	1.48354	1.48761	1.46063	1.47726	0.0145471	0.02932	0.0290921	0.0330879	0.0305	0.0022441	0.108485	0.139693	0.117096	0.121758	0.0161176
PA 18;3 18;2	0.0598544	0.0689079	0.0290796	0.0526139	0.020878	0.163549	0.152299	0.14985	0.155233	0.00730532	1.32168	1.83314	1.6733	1.60937	0.261651	0.692838	0.697212	0.695376	0.695142	0.00219645	0.08796	0.0789643	0.0868558	0.0845934	0.00490606	0.325455	0.379166	0.380562	0.361728	0.0314206
PA 18;3 18;1	0.0565291	0.0249241	0.0275491	0.0363341	0.0175386	0.640753	0.618155	0.640269	0.633059	0.0129094	1.17422	1.23643	1.22091	1.21052	0.0323775	1.38679	1.36972	1.39977	1.38543	0.0150678	0.0900542	0.1039	0.0992638	0.0977395	0.00704782	0.333204	0.498902	0.53669	0.456266	0.108236
PA 18;2 18;2	0	0.0381193	0.0321406	0.0234199	0.0205014	0.103058	0.0828686	0.0908183	0.0922483	0.0101705	0.431458	0.661219	0.386984	0.493221	0.147181	0.250222	0.230159	0.234422	0.238268	0.0105703	0.106809	0.105978	0.101332	0.104706	0.00295169	0.395196	0.50888	0.507416	0.470497	0.0652173
PA 18;1 18;2	0.0498786	0.035187	0.0260185	0.0370281	0.0120361	0.190434	0.188134	0.177096	0.185221	0.00713015	0.354997	0.327922	0.33793	0.340283	0.0136903	0.361432	0.379481	0.406857	0.38259	0.0228713	0.138223	0.130915	0.130284	0.13314	0.00441281	0.51143	0.628617	0.604996	0.581681	0.0619751
PA 18;1 18;1	0.0665048	0.0439838	0.0382626	0.0495837	0.0149307	0.351742	0.356111	0.34738	0.351744	0.00436555	0.289459	0.344049	0.316128	0.316545	0.0272973	0.578292	0.541153	0.560133	0.559859	0.0185707	0.242937	0.205723	0.229548	0.226069	0.0188494	0.898876	0.987827	1.08314	0.989947	0.0921492
PC 16-0 16;0	0.914442	0.652426	0.512718	0.693195	0.203941	0.257645	0.271003	0.265643	0.264764	0.00672199	1.42545	1.40845	1.41713	1.41701	0.00850053	0.432607	0.454704	0.444049	0.443786	0.0110508	0	0	0	0	0	0.65091	0.738376	0.800156	0.729814	0.0749903
PC 16;0 18;3	0.748179	2.03645	1.57183	1.45215	0.652419	1.64221	1.63498	1.637	1.63806	0.00373205	2.29383	1.74712	1.7387	1.92655	0.318099	1.91948	2.03438	2.02527	1.99304	0.0638668	0.770697	0.758473	0.748614	0.759261	0.0110623	0.441689	0.668529	0.761124	0.623781	0.164352
PC 16;1 18;1	0.478835	0.221385	0.202026	0.300749	0.154531	0.472723	0.524088	0.513123	0.503311	0.0270515	0	0	0	0	0	0.954181	0.904916	0.956846	0.938648	0.0292428	0	0	0	0	0	0.898876	1.06765	1.0929	1.01981	0.105488
PC 16;0 18;2	1.07073	3.10085	2.83755	2.33638	1.10396	2.41739	2.48606	2.49069	2.46471	0.041051	1.4036	1.24718	1.38442	1.34507	0.0853165	0.971975	0.977894	0.972625	0.974164	0.00324583	1.56024	1.53565	1.53859	1.54483	0.0134311	0.402945	0.528837	0.653786	0.528522	0.125421
PC 16;0 18;1	1.47973	4.08609	3.73137	3.09906	1.41355	4.79444	4.66304	4.70666	4.72138	0.0669285	0.895685	0.725728	0.79577	0.805728	0.0854149	2.34875	2.27127	2.33745	2.31916	0.0418551	1.59166	1.6437	1.59856	1.61131	0.0282686	0.991864	0.698463	0.741608	0.810645	0.158416
PC 18;3 18;3	2.17138	1.78427	1.78916	1.91494	0.222101	3.59807	3.54319	3.5737	3.57165	0.0274974	10.0273	9.95592	9.90353	9.96225	0.062133	5.01223	4.57847	4.81579	4.80216	0.217201	3.94773	4.58616	4.21251	4.2488	0.320763	4.13018	4.13091	4.16667	4.14259	0.0208569
PC 18;3 18;2	4.39264	3.6052	3.59362	3.86382	0.45801	7.07517	6.85346	7.02933	6.98599	0.117038	7.87002	7.21965	7.61432	7.568	0.327647	3.92126	3.85544	3.92882	3.90184	0.040362	9.43894	9.10999	9.25428	9.26774	0.164888	5.30027	5.53782	5.47424	5.43744	0.122973
PC 18;3 18;1	8.01383	4.44969	4.51345	5.65899	2.0396	17.6521	17.8526	17.7527	17.7525	0.100259	5.43965	5.4564	5.47773	5.45793	0.019088	8.76223	8.3295	8.45834	8.51669	0.222191	9.75937	9.42792	9.50864	9.56531	0.172835	8.24487	8.35163	8.21624	8.27091	0.0713531
PC 18;2 18;2	7.40199	7.32623	7.49181	7.40668	0.0828916	3.47485	3.41329	3.44882	3.44566	0.0309027	2.22829	1.84389	2.09299	2.05505	0.194988	1.3056	1.19121	1.21268	1.2365	0.0608025	7.83262	7.58057	7.81909	7.7441	0.141776	7.15227	6.60547	6.71351	6.82375	0.289589
PC 18;3 18;0	0.47551	0.209656	0.169886	0.285017	0.166165	0.667638	0.7279	0.722005	0.705848	0.0332219	0.21846	0.150521	0.22347	0.197484	0.0407476	1.22442	1.18784	1.2217	1.21132	0.0203778	0	0	0	0	0	0.557923	0.668529	0.73185	0.652768	0.0880282
PC 18;2 18;1	7.62478	11.103	11.5063	10.078	2.13412	3.67425	3.85227	3.89156	3.80603	0.115803	1.07591	0.784862	0.866627	0.909134	0.15011	2.07963	1.93109	1.98582	1.99885	0.0751211	3.8849	3.28741	3.47837	3.55023	0.305157	9.71716	9.44921	9.82631	9.66423	0.194041
PC 18;1 18;1	10.9068	9.07971	9.23505	9.74052	1.013	5.43296	5.63059	5.52402	5.52919	0.0989158	0.884762	0.725728	0.752167	0.787552	0.0852178	3.78448	3.75215	3.76202	3.76621	0.0165674	2.92153	2.95701	3.1144	2.99764	0.102659	17.2491	17.9605	17.1546	17.4547	0.440545
PC 18;0 18;1	0.448908	0.589382	0.589244	0.542511	0.0810631	0.45704	0.456897	0.442739	0.452226	0.00821584	0	0	0	0	0	0.848532	0.860007	0.884716	0.864419	0.0184911	0	0	0	0	0	0.457187	0.439034	0.546448	0.48089	0.0574961
PE 16;0 16;1	0.0465534	0.14368	0.136215	0.108816	0.0540502	0	0	0	0	0	0	0	0	0	0	0.236877	0.245877	0.244565	0.24244	0.00486165	0	0	0	0	0	0	0	0	0	0
PE 16;0 18;3	1.4232	3.25333	3.35639	2.67764	1.0876	0.972331	0.938431	0.99219	0.967651	0.0271833	1.63845	1.42458	1.54794	1.53699	0.107355	2.46775	2.55645	2.55046	2.52489	0.049572	0.525665	0.507034	0.591447	0.541382	0.0443468	0.387447	0.389144	0.39032	0.38897	0.00144452
PE 16;1 18;1	0.352476	0.190596	0.198965	0.247346	0.0911413	0.273328	0.297879	0.283807	0.285005	0.0123192	0.136537	0.166649	0.201668	0.168285	0.032596	0.842972	0.833062	0.855414	0.843816	0.0111997	0.642945	0.596388	0.616263	0.618532	0.0233613	0.29446	0.319298	0.370804	0.328187	0.0389409
PE 16;0 18;2	8.33638	2.70353	2.83908	4.62633	3.21371	1.64893	1.68425	1.6983	1.67716	0.0254375	1.78045	2.17719	2.28375	2.08046	0.265227	4.9355	5.07921	4.97695	4.99722	0.0739677	2.58016	2.67647	2.57879	2.61181	0.0560073	0.488183	0.498902	0.468384	0.485156	0.0154826
PE 16;1 18;0	0	0	0	0	0	0	0	0	0	0	0	0	0	0	0	0	0	0	0	0	0	0	0	0	0	0	0	0	0	0
PE 16;0 18;1	2.92289	7.28811	7.30968	5.84023	2.52651	1.06195	0.938431	0.99219	0.997522	0.0619305	0.491535	0.516074	0.468741	0.492117	0.0236714	2.66014	2.653	2.68345	2.66553	0.0159254	2.52571	2.57465	2.57465	2.55834	0.0282591	0.387447	0.399122	0.351288	0.379286	0.0249394
PE 18;3 18;3	1.11728	0.492618	0.475986	0.695295	0.365545	2.05892	2.13891	2.20915	2.13566	0.0751686	5.98034	6.43479	6.56783	6.32765	0.308052	6.73043	6.53538	6.65622	6.64068	0.098447	1.0618	1.05147	1.04434	1.05254	0.00878085	0.922123	0.778288	0.770882	0.823764	0.0852617
PE 18;3 18;2	3.55468	2.21825	2.37075	2.71456	0.731553	4.42254	4.42115	4.44782	4.4305	0.0150155	6.17149	6.13375	6.15359	6.15294	0.0188794	6.875	6.85985	6.85571	6.86352	0.0101564	4.16344	4.31187	4.31798	4.26443	0.0875122	0.929872	1.09759	1.20999	1.07915	0.140967
PE 18;3 18;1	2.76328	5.66218	5.71949	4.71498	1.69047	3.90725	4.06728	4.09817	4.02423	0.102484	5.82196	6.21439	5.97373	6.00336	0.197886	5.54493	5.95381	5.9631	5.82061	0.238795	6.21584	5.80803	5.79659	5.94015	0.238817	6.84231	7.57334	7.67955	7.36507	0.455824
PE 18;2 18;2	3.97366	3.82365	3.91962	3.90565	0.0759746	0.719167	0.79733	0.708383	0.741626	0.0485413	0.824686	0.381679	0.746716	0.651027	0.236497	0.840747	0.954316	0.954592	0.916552	0.0656488	1.25238	1.2759	1.25734	1.26187	0.0123953	0.402945	0.349232	0.409836	0.387337	0.03318
PE 18;2 18;1	4.05014	5.11238	5.04301	4.73518	0.594268	1.64669	1.76264	1.63019	1.67984	0.0721792	1.72583	1.83314	1.78776	1.78224	0.0538639	2.45218	2.57216	2.56061	2.52832	0.0661889	3.34876	3.26455	3.16197	3.25843	0.0935484	2.8826	2.92357	2.83958	2.88192	0.0419991
PE 18;1 18;1	5.31706	4.39398	4.35581	4.68895	0.544295	4.61745	4.55105	4.3502	4.50623	0.139152	2.16275	1.86002	1.83136	1.95138	0.183617	7.48332	7.68393	7.60743	7.59156	0.101244	12.3416	12.7257	12.5962	12.5545	0.195411	8.38435	8.84055	8.76269	8.66253	0.244037
PI 16;0 16;1	0	0	0	0	0	0	0	0	0	0	0.573457	0.709601	0.692211	0.658423	0.0740947	0.33919	0.352536	0.368538	0.353421	0.0146938	1.66496	1.50032	1.52825	1.56451	0.0881034	0	0	0	0	0
PI 16;0 16;0	0	0	0	0	0	0	0	0	0	0	0	0	0	0	0	0.473754	0.541153	0.520687	0.511865	0.0345547	2.4545	2.34399	2.37406	2.39085	0.0571358	0	0	0	0	0
PI 16;1 18;3	0	0	0	0	0	0	0	0	0	0	0	0	0	0	0	0.331406	0.307627	0.324584	0.321205	0.0122442	1.22097	1.35278	1.29663	1.29013	0.0661481	0	0	0	0	0
PI 16;1 18;2	0	0	0	0	0	0	0	0	0	0	0	0	0	0	0	0.274689	0.307627	0.272741	0.285019	0.0196034	0.988502	1.24057	1.31525	1.18144	0.171209	0.209221	0.129715	0.107338	0.148758	0.0535447
PI 16;0 18;3	0	0	0	0	0	3.34939	3.01015	3.12642	3.16198	0.172396	4.27635	4.73605	4.62746	4.54662	0.240274	0.900801	0.868989	0.293027	0.687606	0.342085	0.358123	0.509112	0.461163	0.442799	0.0771516	1.33282	0.518859	0.468384	0.773353	0.485167
PI 16;1 18;1	1.16716	0.697876	0.70097	0.855335	0.270052	0	0	0	0	0	0	0	0	0	0	0	0	0	0	0	0	0	0	0	0	0	0	0	0	0
PI 16;0 18;2	0.625145	0.554195	0.558634	0.579325	0.0397439	2.77585	2.66523	2.68822	2.70977	0.0583706	7.89186	8.77863	8.56816	8.41288	0.463325	1.18661	1.37646	1.31975	1.29427	0.0974555	0.626191	0.685743	0.649351	0.653762	0.0300199	1.94498	1.59649	1.42467	1.65538	0.265109
PI 16;1 18;0	0	0	0	0	0	0	0	0	0	0	0	0	0	0	0	0	0	0	0	0	0	0	0	0	0	0	0	0	0	0
PI 16;0 18;1	2.13148	1.83705	1.77997	1.91617	0.188636	4.95351	4.21958	4.21851	4.46387	0.424045	7.61333	5.66068	5.58674	6.28692	1.1493	2.41659	2.27127	2.33069	2.33952	0.0730609	3.70898	3.70717	3.55488	3.65701	0.0884478	1.72026	2.18519	2.30289	2.06945	0.308076
PI 16;0 16;0	1.07405	1.08053	1.09431	1.08297	0.0103448	0.799821	1.00338	1.04668	0.949961	0.131815	1.23976	1.36007	1.21546	1.27176	0.0774352	0.185721	0.203213	0.187087	0.192007	0.00972906	1.63145	1.55643	1.55927	1.58238	0.0425163	0.906625	0.977849	0.809914	0.898129	0.084289
PI 18;3 18;3	0	0	0	0	0	0	0	0	0	0	0	0	0	0	0	0	0	0	0	0	0.546608	0.467552	0.506659	0.50694	0.039529	0	0	0	0	0
PI 18;3 18;2	0	0	0	0	0	0	0	0	0	0	0	0	0	0	0	0	0	0	0	0	0.209428	0.344949	0.301927	0.285435	0.0692494	0	0	0	0	0
PI 18;1 18;3	0.718252	0.538068	0.538737	0.598352	0.103837	0	0	0	0	0	0	0	0	0	0	0	0	0	0	0	0	0	0	0	0	0	0	0	0	0
PI 18;2 18;2	0.601869	0.56739	0.584652	0.584637	0.0172392	0	0	0	0	0	0	0	0	0	0	0	0	0	0	0	0	0	0	0	0	0	0	0	0	0
PI 18;0 18;3	0.61517	1.00723	1.0438	0.888734	0.237618	0	0	0	0	0	0	0	0	0	0	0	0	0	0	0	0	0	0	0	0	0	0	0	0	0
PI 18;1 18;2	1.28354	1.0864	1.09431	1.15475	0.111608	0	0	0	0	0	0	0	0	0	0	0	0	0	0	0	0	0	0	0	0	0	0	0	0	0
PI 18;1 18;1	1.34007	1.31805	1.31164	1.32325	0.0149138	0.39879	0.376268	0.34738	0.374146	0.0257708	0	0	0	0	0	0	0	0	0	0	0.265974	0.355339	0.380511	0.333942	0.0601921	0.178225	0.419078	0.565964	0.387756	0.195758
PI 18;0 18;2	1.72248	1.31072	1.33307	1.45542	0.231547	0	0	0	0	0	0	0	0	0	0	0	0	0	0	0	0	0	0	0	0	0.162728	0.149671	0.117096	0.143165	0.0235012
PI 18;0 18;1	1.09068	1.21688	1.23359	1.18038	0.0781331	0	0	0	0	0	0	0	0	0	0	0	0	0	0	0	0	0	0	0	0	0.635413	0.937937	0.800156	0.791168	0.151462
PS 16;0 18;3	0	0	0	0	0	1.7139	1.97989	1.98665	1.89348	0.155556	2.07537	1.62886	1.76051	1.82158	0.229435	1.5258	1.66276	1.66575	1.6181	0.0799483	0	0	0	0	0	0.565672	0.439034	0.380562	0.461756	0.0946238
PS 16;0 18;1	1.23699	0.917794	0.919832	1.02487	0.183702	0.804302	0.542005	0.517664	0.621324	0.15893	0	0	0	0	0	1.29671	1.24959	1.26791	1.2714	0.0237514	1.11416	1.17407	1.15601	1.14808	0.0307344	1.65827	0.698463	0.848946	1.06856	0.516218
PS 18;3 18;3	0	0	0	0	0	0.687801	0.790611	0.769685	0.749366	0.0543335	1.88422	1.87614	1.83681	1.86572	0.0253612	0	0	0	0	0	0	0	0	0	0	0	0	0	0	0
PS 18;2 18;3	0	0	0	0	0	0.607147	0.781652	0.717464	0.702088	0.0882631	1.11961	2.81153	2.71434	2.21516	0.950018	1.07429	0.891444	0.932052	0.965928	0.0960142	0	0	0	0	0	0	0	0	0	0
PS 18;1 18;3	1.36335	0.601111	0.601488	0.855316	0.43997	3.43228	3.51856	3.54418	3.49834	0.0586245	3.86674	3.27384	3.21578	3.45212	0.360241	0.588301	0.668021	0.680724	0.645682	0.0500981	0.496345	0.51119	0.523203	0.510246	0.0134536	4.64161	3.88146	3.84465	4.12258	0.449876
PS 18;2 18;2	1.46643	1.44413	1.48459	1.46505	0.0202626	0	0	0	0	0	0	0	0	0	0	2.32651	1.94793	1.88552	2.05332	0.238642	1.83459	1.67695	1.63578	1.71578	0.104937	0	0	0	0	0
PS 18;3 18;0	0	0	0			0	0	0	0	0	0	0	0	0	0	1.49244	1.69082	1.67814	1.62047	0.111059	0.712057	1.02238	1.07122	0.93522	0.194801	0	0	0	0	0
PS 18;1 18;2	3.17228	2.01446	2.0172			1.03506	1.09073	1.06939	1.06506	0.0280849	0	0	0	0	0	1.07429	1.12497	1.15858	1.11928	0.0424349	0.730905	0.885232	0.901646	0.839261	0.094197	0.953119	0.668529	0.692818	0.771489	0.157764
PS 18;1 18;1	0	0	0	0	0	3.79747	3.83883	3.87794	3.83808	0.0402412	1.09776	1.55897	1.56429	1.40701	0.267828	2.23643	2.54746	2.43663	2.40684	0.157641	4.30376	4.28693	4.24146	4.27738	0.0322271	4.13793	4.02115	4.05933	4.0728	0.0595437
Sample Name	Umbelopsis vinacea	Umbelopsis vinacea	Umbelopsis vinacea	average	sd	Mucor plumbeus	Mucor plumbeus	Mucor plumbeus	average	sd	Mucor saturninus	Mucor saturninus	Mucor saturninus	average	sd	Thamnidium elegans	Thamnidium elegans	Thamnidium elegans	average	sd	Mucor circinatus	Mucor circinatus	Mucor circinatus	average	sd	Umbelopsis isabellina	Umbelopsis isabellina	Umbelopsis isabellina	average	sd
PA	0.40568	0.281496	0.234167	0.343588	0.087811	2.69968	2.67643	2.68141	2.68805	0.0164356	7.86455	9.19794	8.38829	8.48359	0.67178	7.64124	7.73221	7.76296	7.68672	0.0643262	0.766508	0.700289	0.734138	0.733399	0.0468242	2.83611	3.3626	3.44457	3.09936	0.372286
PC	46.1278	48.2443	47.744	47.186	1.49663	51.6164	51.9093	51.998	51.7629	0.207106	33.763	31.2655	32.2669	32.4318	1.2569	33.5654	32.3289	33.0061	32.9471	0.874354	41.7077	40.8869	41.2731	41.2973	0.580383	56.1953	56.8449	56.8794	56.5201	0.459385
PE	28.5406	30.8883	31.3692	29.7144	1.66013	16.7111	17.0463	17.0602	16.8787	0.237017	24.5713	25.2822	25.7317	25.1951	0.585116	33.5865	34.2431	34.3011	33.9148	0.464282	22.3167	22.0664	21.9394	22.1915	0.177007	13.5374	14.3285	14.4906	13.9329	0.559384
PI	14.8738	13.0808	13.0628	13.9773	1.26787	16.8948	15.8257	15.7774	16.3602	0.756004	23.7575	23.105	22.5214	23.128	0.618377	13.5921	13.9128	13.2245	13.7524	0.226788	26.0173	26.7897	26.5241	26.4035	0.546159	14.6765	14.6677	14.4418	14.6721	0.00618789
PS	10.0522	7.50509	7.58976	8.77865	1.80108	12.078	12.5423	12.483	12.3101	0.328316	10.0437	11.1493	11.0917	10.7616	0.622383	11.6148	11.783	11.7053	11.6989	0.118957	9.19182	9.55676	9.52932	9.37429	0.258055	12.7547	10.7962	10.7436	11.7755	1.38487
16;0	12.4879	12.4115	11.8683	12.2559	4.57357	10.2375	10.1626	10.1274	10.1758	0.227973	11.6548	11.6278	11.7458	11.6761	0.0618204	13.1283	13.5872	13.4691	13.3949	0.295428	12.1929	12.4099	12.3635	12.3221	0.374984	7.80705	8.06725	8.02108	7.96513	0.71682
16;1	3.09746	2.47482	2.44651	2.67293	0.422009	4.35645	4.19158	4.13677	4.22827	0.175459	3.28782	3.38136	3.33024	3.33314	0.0468352	5.61165	5.69278	5.40128	5.56857	0.267716	8.50908	8.764	8.67214	8.64841	0.209604	5.45525	5.37318	5.34738	5.39194	0.436816
18;0	2.13314	1.87078	1.85191	1.95194	0.238794	0.761734	0.780533	0.756062	0.76611	0.0336042	0.10923	0.0752607	0.111735	0.0987418	0.0203738	1.03648	1.02393	1.05321	1.03787	0.0194345	0.132987	0.17767	0.190256	0.166971	0.030096	0.596668	0.763321	0.922131	0.760707	0.170641
18;1	31.2772	31.175	31.5176	31.3233	5.34562	31.7609	32.1194	31.9033	31.9279	0.579952	19.4511	20.0839	20.1777	19.9042	0.395193	24.5674	24.5383	24.288	24.4646	0.865571	23.4099	22.961	23.0799	23.1502	0.726377	38.6633	39.1289	38.588	38.7934	1.67516
18;2	26.3559	27.8307	28.2332	27.4733	5.77716	17.4952	17.7137	17.8106	17.6732	0.533486	19.9235	21.6133	21.9327	21.1565	1.07967	20.4615	20.277	20.4313	20.3899	0.735515	26.3995	25.4681	25.7021	25.8566	0.839957	24.0604	23.8874	24.3852	24.111	1.38413
18;3	15.4275	17.5708	17.447	16.8151	5.58589	22.9999	22.9076	23.0962	23.0012	0.366747	30.5625	30.9644	30.7298	30.7523	0.201876	27.138	26.5199	26.905	26.8543	0.559759	21.4654	21.897	21.7532	21.7052	0.74247	13.5219	13.9493	13.9686	13.8133	0.5159
	90.7791	93.3335	93.3645			87.6117	87.8754	87.8304			84.9891	87.7459	88.028			91.9434	91.6391	91.5479			92.1098	91.6776	91.7611			90.1046	91.1694	91.2324

## Sheet: S10_DAG_TAG
ng/ml	Mucor plumbeus	Mucor plumbeus	Mucor plumbeus			Umbelopsis isabellina	Umbelopsis isabellina	Umbelopsis isabellina			Umbelopsis vinacea	Umbelopsis vinacea	Umbelopsis vinacea			Mucor circinatus	Mucor circinatus	Mucor circinatus			Mucor saturninus	Mucor saturninus	Mucor saturninus			Thamnidium elegans	Thamnidium elegans	Thamnidium elegans
TAG 48:0	0.78242	1.32086	1.00723			0.14742	0.142311	0.210096			0.173712	0.16161	0.14783			0.266571	0.30963	0.231864			0.480472	0.181963	0.33663			0.059532	0.044666	0.068704
TAG 50:0	0.91466	0.5947	1.07878			2.33415	2.14561	2.67289			1.05806	0.856533	0.931329			1.244	1.33141	1.05305			0.723869	0.196878	0.403956			0.362604	0.293242	0.352108
TAG 50:1	2.88173	2.92968	2.97766			12.6904	12.2497	12.5707			6.68002	6.78762	5.9132			4.34412	4.51028	5.38118			2.75323	1.12459	1.19263			1.56587	1.53612	2.14056
TAG 50:2	2.63378	3.24268	2.71898			7.55527	6.48062	7.28333			7.04323	6.5452	6.22364			3.15936	3.04469	3.52626			2.44661	1.77787	1.9749			0.84788	0.677758	1.1787
TAG 50:3	1.95054	3.46804	2.25664			3.5258	3.04327	3.45491			3.86904	3.58774	3.41487			2.11282	2.77635	2.63745			1.92821	1.86437	1.58376			0.277816	0.361212	0.4294
TAG 52:0	1.17914	1.55248	1.24941			3.07125	2.44118	3.09308			2.03717	1.66458	1.80353			1.6093	1.61008	1.37186			0.638522	0.668192	0.775852			0.687324	0.541818	0.805125
TAG 52:1	2.11584	2.8796	2.26765			2.88698	2.05804	2.61453			6.9169	7.98353	6.12016			5.20307	6.32677	5.26525			1.83022	1.33937	1.50041			0.912824	0.722424	0.339226
TAG 52:2	4.73309	4.95166	3.91334			17.7764	15.3149	18.0683			16.4868	18.876	15.9804			8.22421	8.82446	7.84473			2.25063	2.24322	2.14161			3.00727	3.50531	4.10077
TAG 52:3	4.34739	4.45086	4.09498			10.2703	9.502	10.2947			14.9392	14.1894	13.216			8.85608	8.44258	7.54524			2.45294	2.16864	2.21855			1.16358	0.926334	1.00909
TAG 52:4	6.23181	6.87348	5.05267			11.0565	8.82328	9.2559			14.0075	13.4621	12.5212			9.64592	10.321	9.05236			3.50871	3.92563	4.52367			0.266992	0.34956	0.227582
TAG 52:5	2.51256	3.05488	2.7575			2.34644	2.7258	2.71958			7.09061	6.49672	6.71148			4.74891	5.19146	4.04796			2.55409	3.19181	3.54263			0.25256	0.20391	0.294139
TAG 52:6	1.9836	1.95938	1.77779			1.03194	1.03997	0.887072			2.13192	1.76155	1.89222			2.68546	2.3119	2.28966			1.58682	2.18952	2.41412			0.149732	0.124288	0.225435
TAG 54:0	0.35815	0.30048	0.418304			3.18181	2.64917	2.7079			1.5792	1.56762	1.3896			0.49365	0.495408	0.415423			0.022127	0.077558	0.141064			0.56826	0.881668	0.985473
TAG 54:1	0.24795	0.35056	0.368768			2.22358	2.15656	2.10096			1.75291	2.02013	1.55222			0.819459	0.836001	0.695592			0.135923	0.170031	0.201978			0.205656	0.304894	0.397195
TAG 54:2	0.91466	1.01412	1.07878			5.36855	4.26933	5.50918			6.37997	6.31895	5.9132			1.42171	2.12613	2.04813			0.414091	0.456399	0.439222			0.510532	0.55347	0.487369
TAG 54:3	1.93401	2.10336	1.90989			12.8133	10.6952	11.2635			11.7808	13.3328	10.422			4.13679	4.20065	3.52626			0.41093	0.396739	0.439222			1.3512	1.79635	1.80777
TAG 54:4	2.3693	2.2849	2.3392			8.58722	9.05317	8.27545			13.36	14.1086	13.216			5.58812	5.22243	5.59372			1.12532	0.74575	0.506548			0.566456	0.598136	0.725686
TAG 54:5	3.29498	3.68088	3.04922			8.04667	7.53154	7.24831			15.2709	16.4034	14.9013			5.48939	6.31645	5.51643			1.53308	1.61082	1.78895			0.21648	0.225272	0.227582
TAG 54:6	2.11584	2.1284	1.88787			2.88698	2.60539	2.35774			10.4385	9.72892	9.23938			5.84482	6.42998	5.81592			1.32446	1.26181	1.53567			0.178596	0.20391	0.169613
TAG 54:7	1.64749	1.8154	1.98694			1.97788	1.21512	1.3773			6.22205	6.20582	5.51406			5.26231	5.97586	5.32321			1.65952	2.11196	2.00696			0.184008	0.147592	0.182495
TAG 54:8	0.81548	0.80128	0.820096			0.09828	0.10947	0.081704			1.80029	1.82619	1.59656			2.37939	2.05388	2.02881			1.05261	1.09476	1.2311			0.140712	0.112636	0.225435
TAG 54:9	0.69977	0.73242	0.429312			0.41769	0.306516	0.2918			0.663264	0.565635	0.576537			1.69816	1.95067	1.44915			0.534209	0.683107	0.759822			0.101024	0.079622	0.072998
DAG 32:0	1.33342	1.4085	1.59066			0.257985	0.503562	0.163408			0.094752	0.630279	0.872197			4.50209	3.96326	4.67592			0.135923	0.122303	0.201978			0.209264	0.225272	0.225435
DAG34:0	1.27281	1.44606	1.5191			0.4914	0.394092	0.361832			0.94752	1.16359	0.916546			5.34129	4.19033	5.09135			0.069542	0.092473	0.102592			0.404096	0.34956	0.498104
DAG34:3	0.60059	0.67608	0.726528			0.061425	0.021894	0.011672			0.189504	0.32322	0.29566			1.14527	1.43462	1.34288			0.015805	0.044745	0.051296			0.133496	0.33985	0.072998
DAG 36:0	1.34995	1.47736	1.26592			0.282555	0.569244	0.431864			0.189504	0.177771	1.64091			0.059238	0.526371	0.492711			0	0	0			0.436568	0.598136	0.498104
DAG36:1	1.52076	2.05954	1.91539			0.93366	0.864813	0.898744			1.80029	1.64842	1.96614			1.13539	1.33141	1.24627			0	0	0			2.163	2.44692	2.35741
DAG36:3	1.31689	1.47736	1.28794			0.19656	0.21894	0.198424			0.363216	0.387864	0.354792			0.227079	0.288988	0.270508			0.018966	0.062643	0.038472			0.620576	0.633092	0.757891
DAG36:4	0.58406	0.97656	0.66048			0.085995	0.098523	0.070032			0.726432	0.953499	0.872197			0.217206	0.175457	0.164237			0.003161	0.02983	0.01603			0.21648	0.28159	0.238317
DAG36:5	0.37468	0.48828	0.528384			0.085995	0.098523	0.105048			0.931728	1.29288	1.18264			0.325809	0.299309	0.280169			0	0	0			0.129888	0.168954	0.195377
DAG36:6	0.08265	0.10016	0.099072			0.14742	0.131364	0.17508			1.01069	0.597957	0.546971			0.543015	0.433482	0.405762			0	0	0			0.149732	0.180606	0.173907
	55.1	62.6	55.0345			122.838	109.459	116.755			157.936	161.626	147.845			98.73	103.251	96.6293			31.61	29.833	32.0696			18.04	19.4142	21.47
	Mucor plumbeus	Mucor plumbeus	Mucor plumbeus	average	sd	Umbelopsis isabellina	Umbelopsis isabellina	Umbelopsis isabellina	average	sd	Umbelopsis vinacea	Umbelopsis vinacea	Umbelopsis vinacea	average	sd	Mucor circinatus	Mucor circinatus	Mucor circinatus	average	sd	Mucor saturninus	Mucor saturninus	Mucor saturninus	average	sd	Thamnidium elegans	Thamnidium elegans	Thamnidium elegans	average	sd
TAG 48:0	1.42	2.11	1.83018	1.78673	0.347047	0.120012	0.130013	0.179946	0.143324	0.0321077	0.109989	0.09999	0.09999	0.103323	0.00577293	0.27	0.29988	0.239952	0.269944	0.0299641	1.52	0.609939	1.04969	1.05987	0.455116	0.33	0.230069	0.32	0.293356	0.055036
TAG 50:0	1.66	0.95	1.9602	1.4551	0.518767	1.90019	1.9602	2.28931	2.12475	0.209498	0.669933	0.529947	0.629937	0.579942	0.0721038	1.26	1.28948	1.08978	1.18963	0.1078	2.29	0.659934	1.25962	0.959778	0.824461	2.01	1.51045	1.64	1.57523	0.259239
TAG 50:1	5.23	4.68	5.41054	5.04527	0.380523	10.331	11.1911	10.7668	10.9789	0.430056	4.22958	4.19958	3.9996	4.09959	0.125021	4.4	4.36825	5.56889	4.96857	0.684206	8.71	3.76962	3.71888	3.74425	2.86709	8.68	7.91237	9.97	8.94119	1.03981
TAG 50:2	4.78	5.18	4.94049	5.06025	0.201296	6.15062	5.92059	6.23813	6.07936	0.164011	4.45955	4.0496	4.20958	4.12959	0.206619	3.2	2.94882	3.64927	3.29905	0.354863	7.74	5.9594	6.15815	6.05878	0.975727	4.7	3.49105	5.49	4.49052	1.00677
TAG 50:3	3.54	5.54	4.10041	4.82021	1.0317	2.87029	2.78028	2.95911	2.8697	0.0894178	2.44976	2.21978	2.30977	2.26477	0.115891	2.14	2.68892	2.72945	2.70919	0.329246	6.1	6.24938	4.93852	5.59395	0.7176	1.54	1.86056	2	1.93028	0.235868
TAG 52:0	2.14	2.48	2.27023	2.37511	0.171544	2.50025	2.23022	2.64921	2.43971	0.212387	1.28987	1.0299	1.21988	1.12489	0.134523	1.63	1.55938	1.41972	1.48955	0.107014	2.02	2.23978	2.41927	2.32953	0.199975	3.81	2.79084	3.75	3.27042	0.571881
TAG 52:1	3.84	4.6	4.12041	4.36021	0.384325	2.35024	1.88019	2.23933	2.05976	0.245705	4.37956	4.93951	4.13959	4.53955	0.410487	5.27	6.12755	5.44891	5.78823	0.452392	5.79	4.48955	4.6786	4.58407	0.702629	5.06	3.72112	1.58	2.65056	1.75534
TAG 52:2	8.59	7.91	7.11071	7.51036	0.740446	14.4714	13.9914	15.4754	14.7334	0.757233	10.439	11.6788	10.8089	11.2439	0.636516	8.33	8.54658	8.11838	8.33248	0.214107	7.12	7.51925	6.678	7.09862	0.420807	16.67	18.0554	19.1	18.5777	1.21898
TAG 52:3	7.89	7.11	7.44074	7.27537	0.391498	8.36084	8.68087	8.81735	8.74911	0.234328	9.45905	8.77912	8.93911	8.85911	0.355492	8.97	8.17673	7.80844	7.99258	0.593597	7.76	7.26927	6.91792	7.0936	0.422956	6.45	4.77143	4.7	4.73572	0.990387
TAG 52:4	11.31	10.98	9.18092	10.0805	1.1459	9.0009	8.06081	7.92762	7.99421	0.585013	8.86911	8.32917	8.46915	8.39916	0.28021	9.77	9.996	9.36813	9.68206	0.318016	11.1	13.1587	14.1058	13.6322	1.53676	1.48	1.80054	1.06	1.43027	0.371382
TAG 52:5	4.56	4.88	5.0105	4.94525	0.231798	1.91019	2.49025	2.3293	2.40978	0.299451	4.48955	4.0196	4.53955	4.27957	0.286851	4.81	5.02799	4.18916	4.60858	0.435237	8.08	10.6989	11.0467	10.8728	1.62178	1.4	1.05032	1.37	1.21016	0.193812
TAG 52:6	3.6	3.13	3.23032	3.18016	0.24753	0.840084	0.950095	0.759772	0.854934	0.0955469	1.34987	1.08989	1.27987	1.18488	0.134523	2.72	2.2391	2.36953	2.30432	0.248697	5.02	7.33927	7.52774	7.4335	1.39662	0.83	0.640192	1.05	0.845096	0.205089
TAG 54:0	0.65	0.48	0.760076	0.620038	0.141102	2.59026	2.42024	2.3193	2.36977	0.136937	0.9999	0.969903	0.939906	0.954905	0.029997	0.5	0.479808	0.429914	0.454861	0.0360767	0.07	0.259974	0.439868	0.349921	0.184957	3.15	4.54136	4.59	4.56568	0.817706
TAG 54:1	0.45	0.56	0.670067	0.615034	0.110034	1.81018	1.9702	1.79946	1.88483	0.0956305	1.10989	1.24988	1.0499	1.14989	0.102622	0.83	0.809676	0.719856	0.764766	0.0586123	0.43	0.569943	0.629811	0.599877	0.102545	1.14	1.57047	1.85	1.71024	0.357664
TAG 54:2	1.66	1.62	1.9602	1.7901	0.185944	4.37044	3.90039	4.71858	4.30949	0.410608	4.0396	3.90961	3.9996	3.9546	0.0665766	1.44	2.05918	2.11958	2.08938	0.376132	1.31	1.52985	1.36959	1.44972	0.1137	2.83	2.85086	2.27	2.56043	0.329502
TAG 54:3	3.51	3.36	3.47035	3.41517	0.0777269	10.431	9.77098	9.64711	9.70904	0.421424	7.45925	8.24918	7.0493	7.64924	0.609884	4.19	4.06837	3.64927	3.85882	0.283675	1.3	1.32987	1.36959	1.34973	0.0349107	7.49	9.25278	8.42	8.83639	0.881835
TAG 54:4	4.3	3.65	4.25043	3.95021	0.361817	6.9907	8.27083	7.08787	7.67935	0.712689	8.45915	8.72913	8.93911	8.83412	0.2406	5.66	5.05798	5.78884	5.42341	0.390127	3.56	2.49975	1.57953	2.03964	0.991062	3.14	3.08092	3.38	3.23046	0.158396
TAG 54:5	5.98	5.88	5.54055	5.71028	0.230339	6.55066	6.88069	6.20814	6.54441	0.336295	9.66903	10.149	10.079	10.114	0.259268	5.56	6.11755	5.70886	5.91321	0.288691	4.85	5.39946	5.57833	5.48889	0.379552	1.2	1.16035	1.06	1.11017	0.0721596
TAG 54:6	3.84	3.4	3.43034	3.41517	0.245744	2.35024	2.38024	2.01939	2.19982	0.200235	6.60934	6.0194	6.24938	6.13439	0.297348	5.92	6.22751	6.0188	6.12315	0.156994	4.19	4.22958	4.78856	4.50907	0.334741	0.99	1.05032	0.79	0.920158	0.136261
TAG 54:7	2.99	2.9	3.61036	3.25518	0.386773	1.61016	1.11011	1.17965	1.14488	0.270872	3.93961	3.83962	3.72963	3.78462	0.105029	5.33	5.78768	5.5089	5.64829	0.230652	5.25	7.07929	6.25812	6.66871	0.916237	1.02	0.760228	0.85	0.805114	0.131935
TAG 54:8	1.48	1.28	1.49015	1.38507	0.118509	0.080008	0.10001	0.069979	0.0849945	0.015289	1.13989	1.12989	1.07989	1.10489	0.0321423	2.41	1.9892	2.09958	2.04439	0.218179	3.33	3.66963	3.83885	3.75424	0.259137	0.78	0.580174	1.05	0.815087	0.235785
TAG 54:9	1.27	1.17	0.780078	0.975039	0.258864	0.340034	0.280028	0.249925	0.264977	0.045874	0.419958	0.349965	0.389961	0.369963	0.0351153	1.72	1.88924	1.4997	1.69447	0.195329	1.69	2.28977	2.36929	2.32953	0.371367	0.56	0.410123	0.34	0.375062	0.112384
DAG 32:0	2.42	2.25	2.89029	2.57014	0.331673	0.210021	0.460046	0.139958	0.300002	0.168264	0.059994	0.389961	0.589941	0.489951	0.267617	4.56	3.83846	4.83903	4.33875	0.516334	0.43	0.409959	0.629811	0.519885	0.12156	1.16	1.16035	1.05	1.10517	0.0636093
DAG34:0	2.31	2.31	2.76028	2.53514	0.259967	0.40004	0.360036	0.309907	0.334972	0.0451612	0.59994	0.719928	0.619938	0.669933	0.0642846	5.41	4.05838	5.26895	4.66366	0.742996	0.22	0.309969	0.319904	0.314937	0.0550363	2.24	1.80054	2.32	2.06027	0.279691
DAG34:3	1.09	1.08	1.32013	1.20007	0.135846	0.050005	0.020002	0.009997	0.0149995	0.0208203	0.119988	0.19998	0.19998	0.19998	0.0461834	1.16	1.38944	1.38972	1.38958	0.13255	0.05	0.149985	0.159952	0.154969	0.0608082	0.74	1.75053	0.34	1.04526	0.726951
DAG 36:0	2.45	2.36	2.30023	2.33012	0.0753918	0.230023	0.520052	0.369889	0.444971	0.145045	0.119988	0.109989	1.10989	0.609939	0.574428	0.06	0.509796	0.509898	0.509847	0.259719	0	0	0	0	0	2.42	3.08092	2.32	2.70046	0.413487
DAG36:1	2.76	3.29	3.48035	3.38517	0.373281	0.760076	0.790079	0.769769	0.779924	0.0153114	1.13989	1.0199	1.32987	1.17488	0.156296	1.15	1.28948	1.28974	1.28961	0.0806058	0	0	0	0	0	11.99	12.6038	10.98	11.7919	0.819908
DAG36:3	2.39	2.36	2.34023	2.35012	0.0250578	0.160016	0.20002	0.169949	0.184985	0.0208297	0.229977	0.239976	0.239976	0.239976	0.00577293	0.23	0.279888	0.279944	0.279916	0.028819	0.06	0.209979	0.119964	0.164972	0.0754896	3.44	3.26098	3.53	3.39549	0.136944
DAG36:4	1.06	1.56	1.20012	1.38006	0.257924	0.070007	0.090009	0.059982	0.0749955	0.0152873	0.459954	0.589941	0.589941	0.589941	0.075048	0.22	0.169932	0.169966	0.169949	0.028897	0.01	0.09999	0.049985	0.0749875	0.0450879	1.2	1.45044	1.11	1.28022	0.176406
DAG36:5	0.68	0.78	0.960096	0.870048	0.141944	0.070007	0.090009	0.089973	0.089991	0.0115378	0.589941	0.79992	0.79992	0.79992	0.121231	0.33	0.289884	0.289942	0.289913	0.0231442	0	0	0	0	0	0.72	0.870261	0.91	0.890131	0.100214
DAG36:6	0.15	0.16	0.180018	0.170009	0.0152851	0.120012	0.120012	0.149955	0.134984	0.0172876	0.639936	0.369963	0.369963	0.369963	0.155869	0.55	0.419832	0.419916	0.419874	0.0751283	0	0	0	0	0	0.83	0.930279	0.81	0.87014	0.0644502
DAG				16.7909					2.35982					5.14449					13.3511					1.22975					25.139
TAG				83.0258					97.6285					94.8588					86.6489					99.0003					74.8793

[truncated: 1 more sheets: S11_TYGS]
